# Supplementary material for: Constraining the tectonic evolution of rifted continental margins by U–Pb calcite dating
Source: Sci Rep. 2023 May 15;13:7876. doi: 10.1038/s41598-023-34649-z (PMC10185572; doi:10.1038/s41598-023-34649-z)
Supplement: Supplementary file 2 — Supplementary Information 2. [file 41598_2023_34649_MOESM2_ESM.xlsx]

## Sheet: Info
Supplementary material 2
Supplement to the article: Constraining the tectonic evolution of rifted continental margins by U-Pb calcite dating
Åse Hestnes, Kerstin Drost, Tor O. Sømme, Deta Gasser, Thomas Scheiber, Henriette Linge, David Chew, Joachim Jacobs
This file contains the U-Pb data of the analysed calcite samples. White tabs refer to mapping experiments, black tabs to spot analyses.
Imagery of ablation sites and element concentration data are provided with all samples. For mapping experiments information on selection criteria and pooling channel is given for each sample, and map pixels used for age calculation are shown as a green overlay on an element map.
Analyses were performed at the Department of Geology at Trinity College, Dublin.

## Sheet: QC - Duff Brown Tank
																																										reference age:
									Tera-Wasserburg columns										Isochron columns					86-TW (sensu Parrish et al., 2018)												maps only						64.04 ± 0.67 Ma
session			207Pb (cps)	208Pb (cps)	Th [ppm]	U [ppm]	Pb [ppm]		238U/206Pb	±2s [%]	207Pb/206Pb	±2s [%]	rho	207Pb-corrected age [Ma]	±2s		206Pbrad [%]		238U/208Pbc	±2s [%]	206Pbt/208Pbc	±2s [%]		238U/206Pb	±2s [%]	208Pbc/206Pbt	±2s [%]		208Pb-corrected age [Ma]	±2s		208Pbrad [%]	corrected for 208Pbrad?			NumberOfPixels	TimeEquivalent	Area	CreatedBy			Hill et al. 2016, Tectonics
1	ECDF0	mapping	2823.67	6316.83	0.0504	15.771	0.359		77.1428	1.48951	0.196772	2.29478	-0.0366061	64.2099	1.27207		77.1858		175.851	4.25546	2.27956	3.88266		77.1428	1.48951	0.438681	3.88266		63.1272	1.4324		0.165988	yes		ECDF0	22	33.002	0.032738	Critera: Rb_ppm_SQ_m85 < 1;C207_235 > 0.32658; C207_235 < 0.41186;	DBT	n=30 (c. 33s / 22 pixels each)	Lower Intercept Age [Ma] ±2s		64.2	1.0 / 2.0		Isochron Age [Ma] ±2s		64.1
1	ECDF1	mapping	3085.83	6853.45	0.0568	14.602	0.352		74.4485	1.36201	0.211537	2.15309	0.842162	64.5938	1.27353		74.4901		162.161	2.66305	2.17817	3.11056		74.4485	1.36201	0.459102	3.11056		64.439	1.41043		0.186425	yes		ECDF1	23	34.502	0.034226	Critera: Rb_ppm_SQ_m85 < 1;C207_235 > 0.41186; C207_235 < 0.43672;	Critera: Rb_ppm_SQ_m85 < 1		MSWD		0.646936			MSWD		0.27382
1	ECDF2	mapping	3162.75	7081.14	0.054	14.539	0.361		74.1271	1.5014	0.219879	2.04478	0.974991	63.7765	1.3471		74.1685		150.321	2.34839	2.02789	2.58321		74.1271	1.5014	0.493124	2.58321		63.1086	1.54936		0.165105	yes		ECDF2	21	31.502	0.03125	Critera: Rb_ppm_SQ_m85 < 1;C207_235 > 0.43672; C207_235 < 0.4481;	Pooling channel: C207_235		207Pb/206Pbinitial		0.703536	0.0215266		206Pb/208Pbinitial		0.548388
1	ECDF3	mapping	3335.07	7045.88	0.0542	15.23	0.38		73.2544	1.83768	0.22261	2.26043	0.978176	64.1706	1.5542		73.2953		153.135	2.10868	2.09045	3.2479		73.2544	1.83768	0.478366	3.2479		64.5626	1.80701		0.161047	yes		ECDF3	22	33.002	0.032738	Critera: Rb_ppm_SQ_m85 < 1;C207_235 > 0.4481; C207_235 < 0.46025;
1	ECDF4	mapping	3230.8	7365.76	0.0564	13.751	0.35		73.0678	1.85572	0.227416	2.34004	0.993954	63.6931	1.58538		73.1086		144.715	2.27924	1.98055	3.25362		73.0678	1.85572	0.504909	3.25362		63.4537	1.84783		0.175445	yes		ECDF4	21	31.502	0.03125	Critera: Rb_ppm_SQ_m85 < 1;C207_235 > 0.46025; C207_235 < 0.46673;
1	ECDF5	mapping	3319.29	7202.37	0.0578	13.809	0.354		72.006	1.25971	0.226185	1.96074	0.984569	64.796	1.28564		72.0463		147.197	2.57786	2.04423	2.50997		72.006	1.25971	0.489182	2.50997		65.15	1.41632		0.181981	yes		ECDF5	21	31.502	0.03125	Critera: Rb_ppm_SQ_m85 < 1;C207_235 > 0.46673; C207_235 < 0.47479;
1	ECDF6	mapping	3267.3	7388.8	0.0638	14.043	0.368		71.5929	1.57528	0.229594	2.10587	0.994861	64.7047	1.45878		71.6329		138.549	2.27859	1.93524	2.97493		71.5929	1.57528	0.516731	2.97493		64.1757	1.68222		0.185932	yes		ECDF6	22	33.002	0.032738	Critera: Rb_ppm_SQ_m85 < 1;C207_235 > 0.47479; C207_235 < 0.48213;
1	ECDF7	mapping	3351.95	7578.28	0.0584	13.563	0.357		71.1888	1.52928	0.232148	2.05256	0.992832	64.7213	1.44495		71.2286		139.133	2.95071	1.95442	3.2922		71.1888	1.52928	0.51166	3.2922		64.7878	1.65221		0.177041	yes		ECDF7	22	33.002	0.032738	Critera: Rb_ppm_SQ_m85 < 1;C207_235 > 0.48213; C207_235 < 0.49004;
1	ECDF8	mapping	3280.98	7145.59	0.0578	13.922	0.37		70.6903	1.42643	0.234454	2.03843	0.987379	64.8585	1.41448		70.7297		137.137	1.83325	1.93997	2.30751		70.6903	1.42643	0.515473	2.30751		65.0534	1.59166		0.168286	yes		ECDF8	21	31.502	0.03125	Critera: Rb_ppm_SQ_m85 < 1;C207_235 > 0.49004; C207_235 < 0.4992;
1	ECDF9	mapping	3273.61	7333.48	0.0614	12.787	0.344		71.0434	1.70765	0.239357	2.20684	0.995087	63.8645	1.56654		71.0831		131.397	2.20516	1.84953	2.40191		71.0434	1.70765	0.540677	2.40191		63.4884	1.81874		0.186396	yes		ECDF9	22	33.002	0.032738	Critera: Rb_ppm_SQ_m85 < 1;C207_235 > 0.4992; C207_235 < 0.50593;
1	ECDF10	mapping	3480.93	7799.38	0.0651	13.625	0.37		70.3911	1.71481	0.241697	2.04962	0.990611	64.1306	1.5658		70.4305		131.539	2.61229	1.86869	2.37994		70.3911	1.71481	0.535134	2.37994		64.3498	1.83544		0.185642	yes		ECDF10	21	31.502	0.03125	Critera: Rb_ppm_SQ_m85 < 1;C207_235 > 0.50593; C207_235 < 0.5155;
1	ECDF11	mapping	3645.4	8233.74	0.0625	14.394	0.399		69.4935	1.74063	0.242372	2.15261	0.990582	64.8618	1.61463		69.5323		126.155	2.45871	1.81535	3.01304		69.4935	1.74063	0.550857	3.01304		64.384	1.8947		0.162004	yes		ECDF11	21	31.502	0.03125	Critera: Rb_ppm_SQ_m85 < 1;C207_235 > 0.5155; C207_235 < 0.52517;
1	ECDF12	mapping	3440.5	7668.81	0.0578	13.421	0.373		69.2734	2.1447	0.245778	2.58653	0.994313	64.5882	1.88295		69.3121		127.019	2.50867	1.83359	3.48429		69.2734	2.1447	0.545379	3.48429		64.8647	2.21901		0.161551	yes		ECDF12	21	31.502	0.03125	Critera: Rb_ppm_SQ_m85 < 1;C207_235 > 0.52517; C207_235 < 0.5333;
1	ECDF13	mapping	3591.01	7917	0.0668	13.694	0.379		70.716	1.54998	0.255128	1.98912	0.986023	61.9859	1.51331		70.7555		124.641	1.80342	1.76257	2.24003		70.716	1.54998	0.567355	2.24003		62.4587	1.73733		0.17972	yes		ECDF13	22	33.002	0.032738	Critera: Rb_ppm_SQ_m85 < 1;C207_235 > 0.5333; C207_235 < 0.54253;
1	ECDF14	mapping	3709	8145	0.0694	13.558	0.385		68.7765	1.96075	0.252735	2.34715	0.985805	64.0676	1.78513		68.8149		122.013	1.7665	1.77404	2.42655		68.7765	1.96075	0.563684	2.42655		64.3983	2.10153		0.184566	yes		ECDF14	22	33.002	0.032738	Critera: Rb_ppm_SQ_m85 < 1;C207_235 > 0.54253; C207_235 < 0.55487;
1	ECDF15	mapping	3677.5	8232.1	0.0696	12.975	0.37		69.518	1.98184	0.25911	2.22903	0.997277	62.4926	1.76907		69.5568		118.865	2.44946	1.70985	2.44424		69.518	1.98184	0.584848	2.44424		62.6478	2.11615		0.188344	yes		ECDF15	21	31.502	0.03125	Critera: Rb_ppm_SQ_m85 < 1;C207_235 > 0.55487; C207_235 < 0.56211;
1	ECDF16	mapping	3593.57	7978.06	0.0618	13.092	0.378		68.4601	1.70683	0.260406	2.21992	0.992558	63.2709	1.68134		68.4984		117.958	2.37221	1.72302	2.60661		68.4601	1.70683	0.580376	2.60661		63.84	1.92761		0.164467	yes		ECDF16	22	33.002	0.032738	Critera: Rb_ppm_SQ_m85 < 1;C207_235 > 0.56211; C207_235 < 0.57253;
1	ECDF17	mapping	3504.68	7980.69	0.0573	11.984	0.357		66.9888	2.58784	0.260524	2.8508	0.992455	64.639	2.23234		67.0262		112.324	1.90129	1.67676	2.91283		66.9888	2.58784	0.596387	2.91283		64.3975	2.71729		0.158668	yes		ECDF17	21	31.502	0.03125	Critera: Rb_ppm_SQ_m85 < 1;C207_235 > 0.57253; C207_235 < 0.588;
1	ECDF18	mapping	3690.66	8589.77	0.0603	12.374	0.377		65.9838	1.9092	0.264746	2.47312	0.982536	64.9972	1.8907		66.0207		108.584	2.36233	1.64561	2.64071		65.9838	1.9092	0.607678	2.64071		64.7738	2.19222		0.156316	yes		ECDF18	21	31.502	0.03125	Critera: Rb_ppm_SQ_m85 < 1;C207_235 > 0.588; C207_235 < 0.60525;
1	ECDF19	mapping	3848.11	9040.76	0.0604	12.111	0.378		65.7181	1.30505	0.270686	1.84688	0.943653	64.3783	1.55939		65.7548		103.354	2.63647	1.57269	2.66976		65.7181	1.30505	0.635853	2.66976		63.5321	1.77432		0.152285	yes		ECDF19	21	31.502	0.03125	Critera: Rb_ppm_SQ_m85 < 1;C207_235 > 0.60525; C207_235 < 0.626;
1	ECDF20	mapping	3573.12	8228.82	0.0567	11.431	0.362		65.0512	1.529	0.278183	1.97961	0.940391	63.9133	1.70796		65.0876		102.051	2.1046	1.56878	2.11855		65.0512	1.529	0.637438	2.11855		64.0947	1.95739		0.149526	yes		ECDF20	23	34.502	0.034226	Critera: Rb_ppm_SQ_m85 < 1;C207_235 > 0.626; C207_235 < 0.65183;
1	ECDF21	mapping	3962.63	9370.17	0.0577	11.779	0.386		63.972	1.80233	0.286281	2.48848	0.970697	63.7547	1.97898		64.0077		96.0354	2.38606	1.50121	3.3635		63.972	1.80233	0.666129	3.3635		63.599	2.2404		0.139093	yes		ECDF21	21	31.502	0.03125	Critera: Rb_ppm_SQ_m85 < 1;C207_235 > 0.65183; C207_235 < 0.67876;
1	ECDF22	mapping	4026.67	9260.85	0.0602	11.487	0.392		62.2678	1.42601	0.292065	2.08064	0.814766	64.5891	1.82379		62.3025		90.889	2.84315	1.45965	3.44089		62.2678	1.42601	0.685097	3.44089		64.2634	2.03204		0.140888	yes		ECDF22	21	31.502	0.03125	Critera: Rb_ppm_SQ_m85 < 1;C207_235 > 0.67876; C207_235 < 0.71759;
1	ECDF23	mapping	4040.97	9361.72	0.0543	11.123	0.391		61.0543	2.0253	0.300833	2.47652	0.948089	64.4695	2.20688		61.0884		87.8969	1.94482	1.43965	2.40114		61.0543	2.0253	0.694612	2.40114		64.9881	2.57134		0.126872	yes		ECDF23	21	31.502	0.03125	Critera: Rb_ppm_SQ_m85 < 1;C207_235 > 0.71759; C207_235 < 0.75104;
1	ECDF24	mapping	4155.12	9742.93	0.0525	11.241	0.412		59.6871	1.75694	0.311208	2.36507	0.898635	64.2479	2.16981		59.7205		82.278	2.60826	1.37849	2.62092		59.6871	1.75694	0.725432	2.62092		64.6599	2.44143		0.113638	yes		ECDF24	24	36.002	0.035714	Critera: Rb_ppm_SQ_m85 < 1;C207_235 > 0.75104; C207_235 < 0.80401;
1	ECDF25	mapping	4581.75	10674.6	0.0503	10.873	0.421		57.6503	2.1852	0.316701	2.30648	0.919796	65.5825	2.40744		57.6825		76.0878	2.4987	1.31982	3.01362		57.6503	2.1852	0.757681	3.01362		64.9729	2.9486		0.104024	yes		ECDF25	21	31.502	0.03125	Critera: Rb_ppm_SQ_m85 < 1;C207_235 > 0.80401; C207_235 < 0.86348;
1	ECDF26	mapping	3912.68	9502.9	0.0363	9.203	0.389		55.2034	2.18628	0.340923	2.37045	0.845871	64.205	2.62381		55.2343		66.6829	3.00907	1.20795	2.91858		55.2034	2.18628	0.82785	2.91858		63.3842	3.17713		0.0778959	yes		ECDF26	22	33.002	0.032738	Critera: Rb_ppm_SQ_m85 < 1;C207_235 > 0.86348; C207_235 < 0.96896;
1	ECDF27	mapping	4277.78	10269.6	0.0321	8.307	0.392		51.6515	1.99805	0.370779	3.03455	0.732278	62.974	3.17645		51.6803		57.4789	5.37853	1.11282	5.24543		51.6515	1.99805	0.898616	5.24543		62.9198	3.32911		0.0656046	yes		ECDF27	22	33.002	0.032738	Critera: Rb_ppm_SQ_m85 < 1;C207_235 > 0.96896; C207_235 < 1.1892;
1	ECDF28	mapping	4870.22	12278.2	0.0308	7.597	0.44		44.7582	3.23719	0.406463	2.68896	-0.266483	64.8735	4.07724		44.7832		44.5121	5.0472	0.994501	3.28272		44.7582	3.23719	1.00553	3.28272		64.1904	5.44227		0.0533164	yes		ECDF28	21	31.502	0.03125	Critera: Rb_ppm_SQ_m85 < 1;C207_235 > 1.1892; C207_235 < 1.6854;
1	ECDF29	mapping	5737.29	11547.6	0.0151	3.445	0.473		23.4821	24.4271	0.570965	7.602	0.193758	55.2063	23.5967		23.4953		16.4375	29.3059	0.699998	8.50255		23.4821	24.4271	1.42858	8.50255		58.9258	66.9056		0.0213744	yes		ECDF29	21	31.502	0.03125	Critera: Rb_ppm_SQ_m85 < 1;C207_235 > 1.6854; C207_235 < 53.354;
2	ECDF0	mapping	2677.38	5847.03	0.0482	17.884	0.412		75.4005	1.55569	0.207321	2.90959	0.385992	64.2475	1.34403		76.4288		168.105	3.46067	2.2295	3.56771		75.4005	1.55569	0.448532	3.56771		63.9726	1.48139		0.138891	yes		ECDF0	21	31.502	0.029167	Critera: Rb_ppm_SQ_m85 < 1;C207_235 > 0.36701; C207_235 < 0.42932;	DBT	n=34 (c. 31s / 21 pixels each)	Lower Intercept Age [Ma] ±2s		64.96	0.82 / 2.0		Isochron Age [Ma] ±2s		64.6
2	ECDF1	mapping	2726.06	6177.37	0.0622	15.863	0.395		72.062	1.75157	0.217771	2.58777	0.901864	65.7964	1.46787		73.0448		147.394	2.78943	2.04538	2.97021		72.062	1.75157	0.488907	2.97021		64.9442	1.73341		0.177141	yes		ECDF1	20	30.002	0.027778	Critera: Rb_ppm_SQ_m85 < 1;C207_235 > 0.42932; C207_235 < 0.45677;	Critera: Rb_ppm_SQ_m85		MSWD		1.06075			MSWD		0.463352
2	ECDF2	mapping	2835.74	6546.03	0.0697	16.624	0.424		71.8034	1.61747	0.228097	2.179	0.979518	64.6262	1.35183		72.7827		138.988	3.50425	1.93567	3.05318		71.8034	1.61747	0.516617	3.05318		63.815	1.65552		0.178514	yes		ECDF2	20	30.002	0.027778	Critera: Rb_ppm_SQ_m85 < 1;C207_235 > 0.45677; C207_235 < 0.46734;	Pooling channel: C207_235		207Pb/206Pbinitial		0.701067	0.0141223		206Pb/208Pbinitial		0.554062
2	ECDF3	mapping	2705.52	6012.93	0.0652	15.486	0.4		70.8891	1.71314	0.229238	2.16278	0.983252	65.2997	1.4162		71.8559		137.743	2.88593	1.94308	2.4628		70.8891	1.71314	0.514647	2.4628		64.732	1.75045		0.177562	yes		ECDF3	21	31.502	0.029167	Critera: Rb_ppm_SQ_m85 < 1;C207_235 > 0.46734; C207_235 < 0.47741;
2	ECDF4	mapping	2959.53	6592.53	0.0708	15.701	0.417		69.413	1.33943	0.231451	1.94719	0.871001	66.3721	1.2258		70.3597		132.162	1.87543	1.90399	1.67285		69.413	1.33943	0.525213	1.67285		65.5644	1.5035		0.182466	yes		ECDF4	20	30.002	0.027778	Critera: Rb_ppm_SQ_m85 < 1;C207_235 > 0.47741; C207_235 < 0.49274;
2	ECDF5	mapping	2942.07	6662.22	0.0739	16.364	0.434		70.6641	2.24276	0.240799	2.56932	0.996304	63.9067	1.76358		71.6278		129.657	2.96827	1.83483	2.76073		70.6641	2.24276	0.54501	2.76073		63.4206	2.2087		0.179449	yes		ECDF5	20	30.002	0.027778	Critera: Rb_ppm_SQ_m85 < 1;C207_235 > 0.49274; C207_235 < 0.50031;
2	ECDF6	mapping	2939.94	6753.96	0.0682	15.371	0.422		68.292	1.73792	0.236435	2.20917	0.993769	66.7444	1.49623		69.2234		124.834	2.38631	1.82795	2.73233		68.292	1.73792	0.547062	2.73233		65.5063	1.86317		0.169618	yes		ECDF6	21	31.502	0.029167	Critera: Rb_ppm_SQ_m85 < 1;C207_235 > 0.50031; C207_235 < 0.50813;
2	ECDF7	mapping	2971.87	6701.63	0.0707	15.604	0.422		69.7741	1.43952	0.244931	1.96108	0.985714	64.1401	1.28802		70.7257		126.769	2.87169	1.81685	3.18959		69.7741	1.43952	0.550405	3.18959		63.9526	1.59482		0.175905	yes		ECDF7	20	30.002	0.027778	Critera: Rb_ppm_SQ_m85 < 1;C207_235 > 0.50813; C207_235 < 0.51626;
2	ECDF8	mapping	2999.87	6749.52	0.0669	14.408	0.395		68.289	1.54093	0.243532	2.03014	0.98749	65.7309	1.37456		69.2204		126.498	2.51927	1.8524	2.71168		68.289	1.54093	0.539842	2.71168		65.8822	1.69867		0.179839	yes		ECDF8	20	30.002	0.027778	Critera: Rb_ppm_SQ_m85 < 1;C207_235 > 0.51626; C207_235 < 0.52358;
2	ECDF9	mapping	3388.15	7503.47	0.074	15.813	0.434		69.3252	2.15703	0.250905	2.48234	0.99449	63.7112	1.74208		70.2707		123.772	2.34314	1.78538	2.21978		69.3252	2.15703	0.560106	2.21978		63.8708	2.18936		0.177453	yes		ECDF9	20	30.002	0.027778	Critera: Rb_ppm_SQ_m85 < 1;C207_235 > 0.52358; C207_235 < 0.53172;
2	ECDF10	mapping	3103.57	7129.73	0.0706	15.2	0.426		68.1227	1.76264	0.249021	2.23996	0.992857	65.1029	1.5302		69.0518		119.716	1.97671	1.75736	2.05033		68.1227	1.76264	0.569035	2.05033		64.53	1.90641		0.170401	yes		ECDF10	21	31.502	0.029167	Critera: Rb_ppm_SQ_m85 < 1;C207_235 > 0.53172; C207_235 < 0.53843;
2	ECDF11	mapping	3281.05	7221.21	0.0646	15.639	0.438		67.9056	1.79944	0.25324	2.1356	0.987857	64.7028	1.53776		68.8317		121.384	2.69962	1.78754	2.7928		67.9056	1.79944	0.55943	2.7928		65.2345	1.93444		0.153598	yes		ECDF11	22	33.002	0.030556	Critera: Rb_ppm_SQ_m85 < 1;C207_235 > 0.53843; C207_235 < 0.548;
2	ECDF12	mapping	3138.65	7200.19	0.068	14.057	0.406		66.0117	2.13441	0.24995	2.48814	0.994186	67.0406	1.81764		66.912		116.705	2.79557	1.76794	3.70478		66.0117	2.13441	0.565629	3.70478		66.7651	2.28247		0.172832	yes		ECDF12	22	33.002	0.030556	Critera: Rb_ppm_SQ_m85 < 1;C207_235 > 0.548; C207_235 < 0.55678;
2	ECDF13	mapping	3287.69	7481.72	0.0733	14.637	0.422		67.545	2.09702	0.260399	2.40281	0.994804	64.0104	1.74826		68.4662		113.826	2.50779	1.68518	2.39102		67.545	2.09702	0.593408	2.39102		63.8057	2.22057		0.174538	yes		ECDF13	21	31.502	0.029167	Critera: Rb_ppm_SQ_m85 < 1;C207_235 > 0.55678; C207_235 < 0.56649;
2	ECDF14	mapping	3344.63	7598.13	0.0763	15.462	0.453		66.717	2.0088	0.260949	2.35492	0.993419	64.7217	1.7174		67.6269		111.441	2.62581	1.67036	3.06312		66.717	2.0088	0.598673	3.06312		64.3151	2.17718		0.168527	yes		ECDF14	20	30.002	0.027778	Critera: Rb_ppm_SQ_m85 < 1;C207_235 > 0.56649; C207_235 < 0.57397;
2	ECDF15	mapping	3328.28	7543.54	0.0718	15.624	0.46		66.0164	1.90642	0.263021	2.20597	0.980205	65.0995	1.65723		66.9167		112.168	2.99067	1.6991	2.91619		66.0164	1.90642	0.588547	2.91619		65.5355	2.10454		0.157867	yes		ECDF15	20	30.002	0.027778	Critera: Rb_ppm_SQ_m85 < 1;C207_235 > 0.57397; C207_235 < 0.58797;
2	ECDF16	mapping	3570.05	8445.87	0.0697	15.115	0.454		65.781	2.06883	0.266903	2.35822	0.998354	64.7546	1.77684		66.6781		107.384	2.72372	1.63246	3.8878		65.781	2.06883	0.612574	3.8878		64.4799	2.27085		0.151816	yes		ECDF16	20	30.002	0.027778	Critera: Rb_ppm_SQ_m85 < 1;C207_235 > 0.58797; C207_235 < 0.59499;
2	ECDF17	mapping	3140.07	7213.23	0.0748	13.714	0.416		65.8336	2.08129	0.272695	2.54149	0.979828	63.8423	1.82723		66.7315		105.048	2.62006	1.59567	2.70913		65.8336	2.08129	0.626697	2.70913		63.6715	2.2915		0.175513	yes		ECDF17	23	34.502	0.031944	Critera: Rb_ppm_SQ_m85 < 1;C207_235 > 0.59499; C207_235 < 0.61245;
2	ECDF18	mapping	3596.85	8089.18	0.0693	14.416	0.441		66.2091	1.937	0.281682	2.31683	0.983128	62.1534	1.71193		67.1121		102.084	3.12172	1.54184	2.70442		66.2091	1.937	0.648575	2.70442		62.1457	2.17663		0.150455	yes		ECDF18	21	31.502	0.029167	Critera: Rb_ppm_SQ_m85 < 1;C207_235 > 0.61245; C207_235 < 0.62673;
2	ECDF19	mapping	3278.43	7451.89	0.0662	13.516	0.427		63.3706	1.87638	0.276281	2.35274	0.985842	65.7625	1.76133		64.2349		100.481	2.02369	1.58561	2.41047		63.3706	1.87638	0.630673	2.41047		65.9121	2.20388		0.150882	yes		ECDF19	22	33.002	0.030556	Critera: Rb_ppm_SQ_m85 < 1;C207_235 > 0.62673; C207_235 < 0.63905;
2	ECDF20	mapping	3471.43	7844.57	0.0649	13.652	0.435		63.372	1.72205	0.280292	2.06157	0.990624	65.1421	1.62769		64.2363		98.5824	2.42774	1.55562	2.36698		63.372	1.72205	0.642833	2.36698		65.2337	2.08444		0.143526	yes		ECDF20	22	33.002	0.030556	Critera: Rb_ppm_SQ_m85 < 1;C207_235 > 0.63905; C207_235 < 0.65085;
2	ECDF21	mapping	3684.15	8221.08	0.0634	13.905	0.452		62.4408	1.91116	0.285282	2.41563	0.962409	65.3289	1.8338		63.2925		96.276	3.59172	1.54188	3.02236		62.4408	1.91116	0.648561	3.02236		65.8778	2.28402		0.134463	yes		ECDF21	20	30.002	0.027778	Critera: Rb_ppm_SQ_m85 < 1;C207_235 > 0.65085; C207_235 < 0.67598;
2	ECDF22	mapping	3670.61	8556.67	0.0712	14.539	0.481		62.7436	1.66936	0.293458	1.99535	0.983796	63.74	1.62668		63.5993		91.9484	2.6856	1.46546	2.69804		62.7436	1.66936	0.682378	2.69804		63.6595	2.10304		0.137992	yes		ECDF22	20	30.002	0.027778	Critera: Rb_ppm_SQ_m85 < 1;C207_235 > 0.67598; C207_235 < 0.68824;
2	ECDF23	mapping	3577.77	8363.87	0.0662	12.531	0.43		60.6772	1.72633	0.295569	2.21985	0.922733	65.5638	1.77167		61.5047		88.2337	2.82209	1.45415	2.83906		60.6772	1.72633	0.687687	2.83906		65.5077	2.22847		0.142934	yes		ECDF23	21	31.502	0.029167	Critera: Rb_ppm_SQ_m85 < 1;C207_235 > 0.68824; C207_235 < 0.73256;
2	ECDF24	mapping	3750.49	8779.84	0.0712	12.553	0.445		59.9101	2.26297	0.306387	2.53462	0.956668	64.6345	2.13746		60.7272		83.4769	2.44924	1.39337	2.52005		59.9101	2.26297	0.717685	2.52005		64.5754	2.77088		0.145112	yes		ECDF24	20	30.002	0.027778	Critera: Rb_ppm_SQ_m85 < 1;C207_235 > 0.73256; C207_235 < 0.76256;
2	ECDF25	mapping	3793.09	8688.62	0.0605	12.397	0.461		57.75	2.07081	0.313686	2.53774	0.968537	65.8084	2.14772		58.5376		79.1348	2.70867	1.3703	3.04383		57.75	2.07081	0.729767	3.04383		66.2402	2.70374		0.11842	yes		ECDF25	20	30.002	0.027778	Critera: Rb_ppm_SQ_m85 < 1;C207_235 > 0.76256; C207_235 < 0.80674;
2	ECDF26	mapping	4150.98	9493.21	0.0666	12.809	0.492		57.4105	2.19208	0.327575	2.38548	0.911584	63.8301	2.18699		58.1935		74.2626	2.94709	1.29354	2.19667		57.4105	2.19208	0.773074	2.19667		63.9681	2.88062		0.118367	yes		ECDF26	20	30.002	0.027778	Critera: Rb_ppm_SQ_m85 < 1;C207_235 > 0.80674; C207_235 < 0.85785;
2	ECDF27	mapping	4141.65	9850.41	0.0611	12.375	0.504		55.0686	2.00227	0.332418	1.98927	0.901419	65.676	2.07225		55.8196		68.5624	2.60862	1.24504	2.64225		55.0686	2.00227	0.803189	2.64225		64.7449	2.85497		0.103853	yes		ECDF27	21	31.502	0.029167	Critera: Rb_ppm_SQ_m85 < 1;C207_235 > 0.85785; C207_235 < 0.9136;
2	ECDF28	mapping	5012.61	10850.4	0.0572	12.447	0.531		53.5298	1.87405	0.350296	2.65585	0.879843	64.2916	2.40069		54.2599		64.969	3.00569	1.2137	3.3229		53.5298	1.87405	0.823929	3.3229		65.2294	2.84106		0.0915637	yes		ECDF28	20	30.002	0.027778	Critera: Rb_ppm_SQ_m85 < 1;C207_235 > 0.9136; C207_235 < 0.99847;
2	ECDF29	mapping	5648.14	13664.3	0.0564	12.929	0.605		50.4355	1.69243	0.363947	1.90664	0.654999	65.5764	2.18954		51.1234		57.2037	3.13597	1.13419	2.57747		50.4355	1.69243	0.881684	2.57747		65.1703	2.92559		0.0765674	yes		ECDF29	20	30.002	0.027778	Critera: Rb_ppm_SQ_m85 < 1;C207_235 > 0.99847; C207_235 < 1.0998;
2	ECDF30	mapping	5172.85	12943.3	0.0617	11.303	0.592		47.9351	2.15779	0.397044	2.53699	0.560235	62.2331	2.89778		48.5889		48.3045	4.10136	1.00771	3.58235		47.9351	2.15779	0.992352	3.58235		60.4041	3.72087		0.0807969	yes		ECDF30	21	31.502	0.029167	Critera: Rb_ppm_SQ_m85 < 1;C207_235 > 1.0998; C207_235 < 1.3199;
2	ECDF31	mapping	6522.04	16005.5	0.0546	10.621	0.655		42.1173	2.88997	0.42709	2.57313	0.405149	63.8247	3.67794		42.6917		40.2349	4.21319	0.955307	3.00782		42.1173	2.88997	1.04678	3.00782		64.1439	5.21676		0.0634288	yes		ECDF31	21	31.502	0.029167	Critera: Rb_ppm_SQ_m85 < 1;C207_235 > 1.3199; C207_235 < 1.7284;
2	ECDF32	mapping	8176.11	20694.3	0.043	9.85	0.832		33.2031	5.15785	0.476049	2.29619	-0.361098	66.4843	5.43067		33.656		27.7819	7.36169	0.836726	3.14119		33.2031	5.15785	1.19513	3.14119		65.5106	10.7288		0.03717	yes		ECDF32	20	30.002	0.027778	Critera: Rb_ppm_SQ_m85 < 1;C207_235 > 1.7284; C207_235 < 2.8613;
2	ECDF33	mapping	30865.9	71506.5	0.0397	8.186	1.85		14.2991	26.5385	0.599792	5.2135	-0.687924	69.4724	29.3499		14.4941		9.67659	29.0628	0.676727	5.71426		14.2991	26.5385	1.4777	5.71426		81.9307	118.715		0.0143838	yes		ECDF33	21	31.502	0.029167	Critera: Rb_ppm_SQ_m85 < 1;C207_235 > 2.8613; C207_235 < 127.51;
3	C_DBT_1	spot	2257	5230	0.066	9.809	0.288		68.4423	3.41988	0.2635	2.64927	-0.051877	62.4801	4.863		68.3708		112.703	4.29025	1.64669	2.64877		68.4423	3.41988	0.60728	2.64877		62.6029	5.50198		0.223877	yes							DBT	n=24	Lower Intercept Age [Ma] ±95% conf.		64.2	4.2 / 4.5		Isochron Age [Ma] ±2s		64.9
3	C_DBT_2	spot	3153	7460	0.107	10.07	0.355		61.4735	3.4317	0.3017	2.43426	0.51975	63.4135	6.09488		61.4093		85.5548	3.41707	1.39173	2.30588		61.4735	3.4317	0.718528	2.30588		63.3473	6.89662		0.268284	yes							(spots)		MSWD		1.33991			MSWD		0.90484
3	C_DBT_3	spot	2187	4963	0.0542	9.735	0.279		68.0973	3.41702	0.2507	2.70415	0.4128	64.6493	4.68875		68.0262		119.952	3.61568	1.76148	2.63358		68.0973	3.41702	0.567705	2.63358		64.9471	5.28982		0.197413	yes									207Pb/206Pbinitial		0.695814	0.0885442		206Pb/208Pbinitial		0.544591
3	C_DBT_4	spot	2994	6570	0.0701	14.052	0.356		71.9032	3.36933	0.2185	2.35247	0.43027	65.6536	3.95365		71.828		149.962	3.58414	2.08561	2.35597		71.9032	3.36933	0.479476	2.35597		65.809	4.5033		0.221053	yes
3	C_DBT_5	spot	3326	7530	0.0517	10.328	0.328		64.213	3.48438	0.2757	2.48643	0.16981	64.7091	5.39367		64.1459		103.026	3.73591	1.60444	2.45518		64.213	3.48438	0.623269	2.45518		65.8362	6.00107		0.152335	yes
3	C_DBT_6	spot	3903	9160	0.0809	12.248	0.403		63.8714	3.38304	0.2861	2.0759	0.27072	63.4485	5.54666		63.8047		95.2176	3.45753	1.49077	2.20866		63.8714	3.38304	0.670794	2.20866		63.5896	6.29097		0.185797	yes
3	C_DBT_7	spot	3248	7330	0.1011	11.887	0.341		66.7102	3.29477	0.2409	2.48134	0.12847	67.4377	4.57571		66.6405		123.395	3.40096	1.84973	1.96388		66.7102	3.29477	0.540621	1.96388		67.7072	5.16369		0.309538	yes
3	C_DBT_8	spot	3465	7810	0.0782	11.122	0.332		66.2602	3.37818	0.2599	2.41312	0.14443	65.0672	4.93256		66.191		114.239	3.5041	1.72409	2.37227		66.2602	3.37818	0.580016	2.37227		66.0902	5.48824		0.237212	yes
3	C_DBT_9	spot	3656	8300	0.0913	11.081	0.338		66.5868	3.45557	0.2729	2.19775	0.43263	62.8237	5.12749		66.5173		107.687	3.4096	1.61723	1.90834		66.5868	3.45557	0.61834	1.90834		63.759	5.74252		0.261826	yes
3	C_DBT_10	spot	3343	7420	0.0714	13.328	0.365		69.143	3.45249	0.2372	2.247	0.44317	65.5998	4.39808		69.0707		131.785	3.45947	1.90597	2.09026		69.143	3.45249	0.524666	2.09026		66.1421	4.9832		0.208479	yes
3	C_DBT_11	spot	3096	6780	0.0726	11.382	0.321		68.5291	3.39523	0.25	2.39048	0.18555	64.3439	4.61977		68.4575		124.329	3.85039	1.81425	2.55303		68.5291	3.39523	0.551193	2.55303		65.3808	5.14732		0.234019	yes
3	C_DBT_12	spot	4141	9500	0.0917	14.109	0.41		67.7133	3.38904	0.2544	2.03832	0.39861	64.476	4.71929		67.6426		117.204	3.39285	1.73089	2.27624		67.7133	3.38904	0.577737	2.27624		64.7965	5.36395		0.224888	yes
3	C_DBT_13	spot	3090	6820	0.0961	12.043	0.322		71.7599	3.39381	0.2431	2.3094	0.28002	62.4037	4.30793		71.685		132.307	3.58366	1.84374	2.1148		71.7599	3.39381	0.542374	2.1148		62.8805	4.86786		0.311584	yes
3	C_DBT_14	spot	2391	5400	0.0699	11.142	0.284		73.4174	3.5551	0.231	3.09684	0.13551	62.6245	4.14804		73.3407		143.25	4.42099	1.95118	3.23772		73.4174	3.5551	0.512511	3.23772		62.8878	4.68976		0.265364	yes
3	C_DBT_15	spot	2425	5290	0.0338	12.846	0.304		75.9455	3.42486	0.2134	2.7397	0.20855	62.8315	3.72226		75.8662		164.1	4.09835	2.16076	2.90265		75.9455	3.42486	0.462801	2.90265		63.0896	4.21485		0.127548	yes
3	C_DBT_16	spot	3072	6780	0.0607	12.324	0.335		71.3336	3.34155	0.2504	2.33488	0.64828	61.7662	4.42664		71.2591		128.426	3.4478	1.80036	2.32973		71.3336	3.34155	0.555443	2.32973		62.6148	4.94164		0.186838	yes
3	C_DBT_17	spot	2956	6640	0.0636	12.276	0.335		70.7267	3.4959	0.2461	2.39931	0.19715	62.8943	4.45105		70.6528		127.912	3.62656	1.80854	2.42054		70.7267	3.4959	0.552932	2.42054		63.2734	5.05503		0.195769	yes
3	C_DBT_18	spot	3310	7630	0.0711	12.348	0.373		66.4231	3.65851	0.2671	3.50568	-0.42252	63.8392	5.21599		66.3537		110.803	5.68523	1.66814	3.92127		66.4231	3.65851	0.59947	3.92127		64.9069	5.75601		0.188319	yes
3	C_DBT_19	spot	3384	7490	0.0844	13.22	0.366		69.9033	3.35629	0.2497	2.82659	0.11771	63.1251	4.5449		69.8302		125.985	3.72724	1.80228	2.44861		69.9033	3.35629	0.554852	2.44861		63.9192	5.0465		0.237538	yes
3	C_DBT_20	spot	3474	7950	0.105	11.485	0.37		63.3102	3.40144	0.2737	2.65312	0.11336	65.9405	5.42659		63.244		101.447	3.35797	1.60239	2.18239		63.3102	3.40144	0.62407	2.18239		66.726	6.04323		0.273689	yes
3	C_DBT_21	spot	3558	8030	0.1023	11.51	0.363		64.1748	3.32074	0.2692	2.22295	0.33632	65.7462	5.21972		64.1078		104.377	3.48411	1.62645	2.10705		64.1748	3.32074	0.614835	2.10705		66.3336	5.85687		0.27371	yes
3	C_DBT_22	spot	3630	8310	0.0889	12.689	0.38		65.9771	3.47617	0.2573	2.15746	0.30109	65.7341	4.92275		65.9081		112.82	3.68067	1.70999	2.27342		65.9771	3.47617	0.584798	2.27342		66.1195	5.59768		0.233397	yes
3	C_DBT_23	spot	3880	8930	0.0618	11.154	0.384		62.0026	3.74436	0.2993	2.77108	-0.1602	63.2557	6.10486		61.9378		89.7876	4.57073	1.44813	2.68678		62.0026	3.74436	0.690547	2.68678		64.3848	6.81916		0.14692	yes
3	C_DBT_24	spot	3403	7800	0.0703	13.454	0.373		69.5882	3.42945	0.2421	2.27584	0.49534	64.4871	4.43562		69.5155		125.153	3.42499	1.79847	2.06917		69.5882	3.42945	0.556027	2.06917		64.1483	5.11692		0.193162	yes
4	ECDF0	mapping	5088.6	12529	0.0353	8.493	0.624		36.6777	5.82243	0.465719	4.37471	-0.481342	62.5062	7.69908		36.9975		32.6908	8.25889	0.891297	3.39794		36.6777	5.82243	1.12196	3.39794		67.1129	11.1205		0.0418686	yes		ECDF0	47	58.755	0.043884	Critera: Rb_ppm_SQ_m85 < 10;Final238_208 > 14.075; Final238_208 < 44.45;	DBT	n=22 (c. 60s / 48 pixels each)	Lower Intercept Age [Ma] ±2s		64.7	1.2 / 2.2		Isochron Age [Ma] ±2s		64.8
4	ECDF1	mapping	3517.3	8406.26	0.0408	9.285	0.455		48.6083	2.35662	0.375685	2.66925	0.250934	65.4037	3.49147		49.0321		53.5023	2.21236	1.10068	2.65273		48.6083	2.35662	0.908527	2.65273		66.1097	4.17725		0.07238	yes		ECDF1	47	58.755	0.043884	Critera: Rb_ppm_SQ_m85 < 10;Final238_208 > 44.45; Final238_208 < 55.95;	Critera: Rb_ppm_SQ_m85 < 10		MSWD		0.755342			MSWD		0.75644
4	ECDF2	mapping	2968.01	6942.82	0.0401	9.35	0.397		53.2469	2.29655	0.344586	2.73469	0.344167	65.4592	3.02925		53.7112		64.5215	1.9463	1.21174	2.31057		53.2469	2.29655	0.825259	2.31057		65.8598	3.60453		0.0850609	yes		ECDF2	47	58.755	0.043884	Critera: Rb_ppm_SQ_m85 < 10;Final238_208 > 55.95; Final238_208 < 66.133;	Pooling channel: Final238_208		207Pb/206Pbinitial		0.698422	0.0234831		206Pb/208Pbinitial		0.550648
4	ECDF3	mapping	2444.57	6096.56	0.0452	9.647	0.363		58.0145	1.94178	0.319808	2.59343	0.31173	64.2906	2.50777		58.5203		74.6925	1.5887	1.28748	1.9723		58.0145	1.94178	0.776711	1.9723		63.407	2.93449		0.107644	yes		ECDF3	49	61.255	0.045752	Critera: Rb_ppm_SQ_m85 < 10;Final238_208 > 66.133; Final238_208 < 75.364;
4	ECDF4	mapping	2720.64	6496.68	0.0409	10.822	0.39		58.6373	2.10677	0.308925	2.42096	0.209923	65.4325	2.44017		59.1486		81.3468	1.26859	1.38729	2.03693		58.6373	2.10677	0.720831	2.03693		66.077	2.94352		0.0945733	yes		ECDF4	47	58.755	0.043884	Critera: Rb_ppm_SQ_m85 < 10;Final238_208 > 75.364; Final238_208 < 82.013;
4	ECDF5	mapping	2653.1	6234.01	0.0497	11.805	0.395		61.5665	1.96529	0.290721	2.43797	0.544866	65.2327	2.20737		62.1033		89.438	1.20123	1.45271	1.8547		61.5665	1.96529	0.68837	1.8547		64.7967	2.6403		0.115854	yes		ECDF5	47	58.755	0.043884	Critera: Rb_ppm_SQ_m85 < 10;Final238_208 > 82.013; Final238_208 < 88.203;
4	ECDF6	mapping	2424.03	5745.35	0.0491	11.515	0.371		62.7695	1.79332	0.28046	2.55884	0.557418	65.5916	2.08954		63.3169		95.0243	1.12196	1.51386	1.94923		62.7695	1.79332	0.660563	1.94923		65.1137	2.41308		0.124692	yes		ECDF6	49	61.255	0.045752	Critera: Rb_ppm_SQ_m85 < 10;Final238_208 > 88.203; Final238_208 < 92.629;
4	ECDF7	mapping	2570.46	6028.01	0.0532	12.659	0.393		64.8029	1.55489	0.277451	1.9808	0.30722	63.9957	1.80575		65.3679		98.9387	1.08121	1.52676	1.64469		64.8029	1.55489	0.65498	1.64469		63.3826	2.15688		0.127921	yes		ECDF7	49	61.255	0.045752	Critera: Rb_ppm_SQ_m85 < 10;Final238_208 > 92.629; Final238_208 < 96.263;
4	ECDF8	mapping	2450.31	5636.01	0.051	11.79	0.361		64.5298	1.66643	0.271658	2.56766	0.0124593	65.1474	1.95309		65.0925		103.048	1.07934	1.5969	1.81302		64.5298	1.66643	0.626213	1.81302		65.212	2.20014		0.137107	yes		ECDF8	48	60.005	0.044818	Critera: Rb_ppm_SQ_m85 < 10;Final238_208 > 96.263; Final238_208 < 100.55;
4	ECDF9	mapping	2459.98	5664.96	0.0538	12.947	0.382		66.5757	1.71082	0.267475	2.16117	0.145255	63.7685	1.81186		67.1562		108.166	1.09228	1.62471	1.80045		66.5757	1.71082	0.615496	1.80045		63.7821	2.14935		0.138268	yes		ECDF9	50	62.505	0.046685	Critera: Rb_ppm_SQ_m85 < 10;Final238_208 > 100.55; Final238_208 < 104.83;
4	ECDF10	mapping	2469.59	5563.84	0.0525	12.82	0.374		66.0822	1.63751	0.259956	2.47141	0.218419	65.3607	1.83001		66.6584		112.207	1.05982	1.69799	1.64894		66.0822	1.63751	0.588932	1.64894		65.6649	2.07173		0.141282	yes		ECDF10	47	58.755	0.043884	Critera: Rb_ppm_SQ_m85 < 10;Final238_208 > 104.83; Final238_208 < 108.12;
4	ECDF11	mapping	2368.64	5474.82	0.0528	13.046	0.371		67.5301	1.58349	0.256186	2.02774	0.163511	64.5117	1.67583		68.119		115.121	1.05453	1.70474	1.61395		67.5301	1.58349	0.586601	1.61395		64.3849	1.98561		0.1432	yes		ECDF11	45	56.255	0.042017	Critera: Rb_ppm_SQ_m85 < 10;Final238_208 > 108.12; Final238_208 < 110.84;
4	ECDF12	mapping	2459.21	5509.91	0.0532	13.391	0.378		67.496	1.4641	0.256428	2.10968	-0.0405017	64.5091	1.64641		68.0845		117.573	1.04923	1.74192	1.4712		67.496	1.4641	0.574078	1.4712		65.0676	1.88375		0.143652	yes		ECDF12	49	61.255	0.045752	Critera: Rb_ppm_SQ_m85 < 10;Final238_208 > 110.84; Final238_208 < 113.53;
4	ECDF13	mapping	2406.82	5389.51	0.0537	13.528	0.375		68.2882	1.47746	0.250018	2.28825	0.388818	64.6849	1.64022		68.8836		120.73	1.05968	1.76795	1.56373		68.2882	1.47746	0.565626	1.56373		64.7503	1.85869		0.147338	yes		ECDF13	48	60.005	0.044818	Critera: Rb_ppm_SQ_m85 < 10;Final238_208 > 113.53; Final238_208 < 116.73;
4	ECDF14	mapping	2414.62	5458.7	0.0578	14.191	0.385		69.0344	1.51659	0.243381	2.09748	0.637839	64.9319	1.58216		69.6364		124.777	1.05538	1.80745	1.56805		69.0344	1.51659	0.553265	1.56805		64.6815	1.84801		0.156263	yes		ECDF14	49	61.255	0.045752	Critera: Rb_ppm_SQ_m85 < 10;Final238_208 > 116.73; Final238_208 < 120.28;
4	ECDF15	mapping	2467.14	5405.85	0.057	14.429	0.387		69.3396	1.55829	0.243297	2.29358	0.408572	64.659	1.6236		69.9442		128.395	1.04258	1.85168	1.61506		69.3396	1.55829	0.540051	1.61506		65.0662	1.85083		0.156023	yes		ECDF15	47	58.755	0.043884	Critera: Rb_ppm_SQ_m85 < 10;Final238_208 > 120.28; Final238_208 < 123.18;
4	ECDF16	mapping	2408.83	5301.25	0.0542	14.59	0.384		70.5631	1.6524	0.242345	2.21249	0.586165	63.6737	1.61748		71.1784		131.049	1.04166	1.85718	1.71002		70.5631	1.6524	0.53845	1.71002		64.0231	1.88369		0.149617	yes		ECDF16	47	58.755	0.043884	Critera: Rb_ppm_SQ_m85 < 10;Final238_208 > 123.18; Final238_208 < 125.86;
4	ECDF17	mapping	2328.37	5159.89	0.0504	13.962	0.366		70.0375	1.48694	0.237846	1.95489	0.321593	64.7809	1.50859		70.6482		133.379	1.0477	1.9044	1.51123		70.0375	1.48694	0.525101	1.51123		65.1691	1.76179		0.1479	yes		ECDF17	47	58.755	0.043884	Critera: Rb_ppm_SQ_m85 < 10;Final238_208 > 125.86; Final238_208 < 128.89;
4	ECDF18	mapping	2398.85	5156.38	0.0553	14.715	0.378		71.3836	1.55155	0.23756	1.9653	0.419221	63.6024	1.50738		72.006		136.567	1.052	1.91314	1.6312		71.3836	1.55155	0.5227	1.6312		64.0642	1.77053		0.157743	yes		ECDF18	47	58.755	0.043884	Critera: Rb_ppm_SQ_m85 < 10;Final238_208 > 128.89; Final238_208 < 132.28;
4	ECDF19	mapping	2215.16	4913.91	0.0502	14.616	0.373		70.4186	1.49632	0.226761	2.16061	0.257423	65.9774	1.49993		71.0326		141.187	1.06616	2.00496	1.53425		70.4186	1.49632	0.498762	1.53425		66.129	1.7233		0.14915	yes		ECDF19	47	58.755	0.043884	Critera: Rb_ppm_SQ_m85 < 10;Final238_208 > 132.28; Final238_208 < 136.84;
4	ECDF20	mapping	2229.1	4740.45	0.0542	15.099	0.375		72.0396	1.54748	0.227063	2.26391	0.175629	64.4561	1.50373		72.6678		147.165	1.12739	2.04283	1.61109		72.0396	1.54748	0.489517	1.61109		65.0982	1.7091		0.162247	yes		ECDF20	49	61.255	0.045752	Critera: Rb_ppm_SQ_m85 < 10;Final238_208 > 136.84; Final238_208 < 144.88;
4	ECDF21	mapping	2012.26	4235.49	0.0443	14.981	0.354		73.3327	1.70942	0.213703	2.9518	0.362452	65.1123	1.60959		73.9721		163.634	2.19304	2.23139	2.22613		73.3327	1.70942	0.448152	2.22613		65.9329	1.7478		0.148711	yes		ECDF21	46	57.505	0.042951	Critera: Rb_ppm_SQ_m85 < 10;Final238_208 > 144.88; Final238_208 < 213.54;
5	ECDF0	mapping	5998.97	17634.1	0.017	6.484	0.64		30.0015	12.8107	0.502365	5.08703	-0.736956	65.6629	12.5866		29.792		23.7274	15.881	0.790874	4.73767		30.0015	12.8107	1.26442	4.73767		71.2857	27.7779		0.0182852	yes		ECDF0	17	30.602	0.022135	Critera: Rb_ppm_SQ_m85 < 1;Final238_208 > 9.248; Final238_208 < 33.538;	DBT	n=42 (c. 32s / 18 pixels each)	Lower Intercept Age [Ma] ±2s		63.72	0.93 / 2.0		Isochron Age [Ma] ±2s		64.6
5	ECDF1	mapping	5756.3	13560.4	0.0237	8.536	0.528		43.012	4.3211	0.435015	5.26767	0.0813762	61.1052	6.37889		42.7116		40.9993	4.57565	0.953207	5.42042		43.012	4.3211	1.04909	5.42042		66.662	7.16307		0.0335888	yes		ECDF1	19	34.202	0.02474	Critera: Rb_ppm_SQ_m85 < 1;Final238_208 > 33.538; Final238_208 < 44.635;	Critera: Rb_ppm_SQ_m85 < 1		MSWD		0.843947			MSWD		0.740545
5	ECDF2	mapping	4763.95	11569.8	0.0325	10.49	0.517		49.8274	4.47241	0.379849	4.20655	-0.514009	63.5538	4.63958		49.4794		54.4961	3.46916	1.0937	4.73213		49.8274	4.47241	0.914329	4.73213		66.6851	6.21148		0.0496878	yes		ECDF2	18	32.402	0.023438	Critera: Rb_ppm_SQ_m85 < 1;Final238_208 > 44.635; Final238_208 < 54.49;	Pooling channel: Final238_208		207Pb/206Pbinitial		0.704095	0.0195593		206Pb/208Pbinitial		0.529619
5	ECDF3	mapping	4205.84	10446.7	0.0406	11.346	0.492		54.2621	2.69972	0.345088	3.63651	0.201928	64.6129	3.25975		53.8831		63.7473	2.51976	1.1748	2.77305		54.2621	2.69972	0.851206	2.77305		65.1746	3.78324		0.0671877	yes		ECDF3	20	36.002	0.026042	Critera: Rb_ppm_SQ_m85 < 1;Final238_208 > 54.49; Final238_208 < 63.756;
5	ECDF4	mapping	3817.85	9390.77	0.0356	11.579	0.453		58.0477	2.28771	0.323548	3.54711	0.00893035	64.0249	2.78249		57.6423		72.7242	1.50017	1.25283	2.8585		58.0477	2.28771	0.79819	2.8585		64.0173	3.09525		0.0658885	yes		ECDF4	22	39.602	0.028646	Critera: Rb_ppm_SQ_m85 < 1;Final238_208 > 63.756; Final238_208 < 70.295;
5	ECDF5	mapping	3692.41	9025.47	0.0554	13.278	0.493		59.8437	2.64923	0.311101	3.03271	-0.0168051	64.1343	2.61904		59.4257		78.461	1.1878	1.3111	2.85522		59.8437	2.64923	0.762718	2.85522		64.0995	3.28302		0.0963609	yes		ECDF5	17	30.602	0.022135	Critera: Rb_ppm_SQ_m85 < 1;Final238_208 > 70.295; Final238_208 < 74.324;
5	ECDF6	mapping	3639.03	8330.8	0.0434	11.109	0.402		60.6906	1.99658	0.313156	2.95837	0.00995732	62.9123	2.322		60.2667		82.492	1.04181	1.35922	2.23686		60.6906	1.99658	0.735715	2.23686		64.7061	2.63357		0.0949496	yes		ECDF6	19	34.202	0.02474	Critera: Rb_ppm_SQ_m85 < 1;Final238_208 > 74.324; Final238_208 < 77.95;
5	ECDF7	mapping	3479.97	8339.28	0.0452	13.687	0.487		60.2258	2.9748	0.297483	3.92711	0.320885	65.93	2.97299		59.8052		85.8889	0.928218	1.42611	3.01884		60.2258	2.9748	0.701206	3.01884		67.1298	3.50139		0.0835653	yes		ECDF7	17	30.602	0.022135	Critera: Rb_ppm_SQ_m85 < 1;Final238_208 > 77.95; Final238_208 < 80.902;
5	ECDF8	mapping	3350.5	7740.25	0.0501	11.946	0.41		62.5898	2.45156	0.302039	3.23294	0.119708	62.7386	2.46025		62.1526		88.86	0.987083	1.41972	2.53264		62.5898	2.45156	0.704364	2.53264		64.4374	2.90308		0.109738	yes		ECDF8	18	32.402	0.023438	Critera: Rb_ppm_SQ_m85 < 1;Final238_208 > 80.902; Final238_208 < 83.934;
5	ECDF9	mapping	3546.92	8067.39	0.0455	11.372	0.384		62.8935	1.90674	0.29602	3.22747	0.438979	63.3684	2.2258		62.4542		91.7072	0.89363	1.45814	2.00094		62.8935	1.90674	0.685807	2.00094		65.1201	2.40583		0.10808	yes		ECDF9	18	32.402	0.023438	Critera: Rb_ppm_SQ_m85 < 1;Final238_208 > 83.934; Final238_208 < 85.939;
5	ECDF10	mapping	3359.92	8113.63	0.0636	15.686	0.516		64.1116	1.91341	0.286991	3.93615	0.436631	63.5394	2.36391		63.6638		94.3199	0.926889	1.47118	1.92835		64.1116	1.91341	0.679725	1.92835		64.2081	2.35845		0.112672	yes		ECDF10	18	32.402	0.023438	Critera: Rb_ppm_SQ_m85 < 1;Final238_208 > 85.939; Final238_208 < 88.869;
5	ECDF11	mapping	3315.12	7683.6	0.0636	16.602	0.541		63.505	2.17135	0.280495	2.72172	0.502832	65.1403	2.11929		63.0615		97.4685	0.888177	1.53482	2.22177		63.505	2.17135	0.651544	2.22177		66.3108	2.563		0.109949	yes		ECDF11	18	32.402	0.023438	Critera: Rb_ppm_SQ_m85 < 1;Final238_208 > 88.869; Final238_208 < 91.338;
5	ECDF12	mapping	3193.83	7558.7	0.0528	14.292	0.451		65.9401	1.74989	0.279672	3.10368	0.682622	62.8636	1.97243		65.4795		99.8199	0.841985	1.5138	1.95894		65.9401	1.74989	0.66059	1.95894		63.4126	2.14395		0.108662	yes		ECDF12	18	32.402	0.023438	Critera: Rb_ppm_SQ_m85 < 1;Final238_208 > 91.338; Final238_208 < 93.149;
5	ECDF13	mapping	3411.65	7863.88	0.0585	15.359	0.483		65.4862	2.05161	0.278758	2.95455	0.121223	63.4338	2.0576		65.0288		101.851	0.871543	1.55531	2.12068		65.4862	2.05161	0.64296	2.12068		64.7555	2.37817		0.114122	yes		ECDF13	17	30.602	0.022135	Critera: Rb_ppm_SQ_m85 < 1;Final238_208 > 93.149; Final238_208 < 95.323;
5	ECDF14	mapping	3222.84	7548.52	0.0578	15.348	0.474		66.0204	1.91832	0.270197	2.72055	0.304418	64.1847	1.90797		65.5593		104.07	0.822985	1.57633	2.09041		66.0204	1.91832	0.634385	2.09041		64.6711	2.24209		0.115391	yes		ECDF14	18	32.402	0.023438	Critera: Rb_ppm_SQ_m85 < 1;Final238_208 > 95.323; Final238_208 < 96.914;
5	ECDF15	mapping	3386.54	7737.04	0.0531	15.716	0.483		66.2626	2.09084	0.272795	2.73664	0.460755	63.569	1.98323		65.7998		105.589	0.822154	1.5935	2.21804		66.2626	2.09084	0.62755	2.21804		64.7827	2.36599		0.105031	yes		ECDF15	17	30.602	0.022135	Critera: Rb_ppm_SQ_m85 < 1;Final238_208 > 96.914; Final238_208 < 98.432;
5	ECDF16	mapping	3422.24	7924.81	0.0545	15.502	0.471		66.9897	1.64904	0.273493	2.95323	0.574548	62.7797	1.84466		66.5219		107.17	0.826034	1.5998	1.849		66.9897	1.64904	0.625077	1.849		64.2073	1.99156		0.111025	yes		ECDF16	18	32.402	0.023438	Critera: Rb_ppm_SQ_m85 < 1;Final238_208 > 98.432; Final238_208 < 100.67;
5	ECDF17	mapping	3264.39	7558.3	0.0536	15.312	0.461		66.478	1.98417	0.262128	3.05818	0.490092	64.926	1.97622		66.0137		109.834	0.835292	1.65219	2.21667		66.478	1.98417	0.605257	2.21667		65.7018	2.24782		0.113096	yes		ECDF17	18	32.402	0.023438	Critera: Rb_ppm_SQ_m85 < 1;Final238_208 > 100.67; Final238_208 < 102.54;
5	ECDF18	mapping	3267.47	7568.58	0.0606	15.24	0.452		67.247	1.3093	0.263335	3.17606	0.205402	64.0109	1.74136		66.7774		112.706	0.860511	1.676	1.588		67.247	1.3093	0.59666	1.588		65.3842	1.7022		0.131983	yes		ECDF18	17	30.602	0.022135	Critera: Rb_ppm_SQ_m85 < 1;Final238_208 > 102.54; Final238_208 < 105.39;
5	ECDF19	mapping	3204.43	7583.62	0.0592	15.73	0.454		69.0437	1.73302	0.257699	3.21884	0.0947905	63.1452	1.82754		68.5615		114.665	0.809925	1.66076	1.92432		69.0437	1.73302	0.602134	1.92432		63.4244	1.96873		0.127057	yes		ECDF19	18	32.402	0.023438	Critera: Rb_ppm_SQ_m85 < 1;Final238_208 > 105.39; Final238_208 < 106.98;
5	ECDF20	mapping	3010.47	6958.44	0.0592	15.472	0.444		68.6568	1.89976	0.253817	3.30608	0.634402	64.0504	1.91011		68.1773		117.289	0.864275	1.70834	2.02599		68.6568	1.89976	0.585364	2.02599		64.6017	2.09021		0.132054	yes		ECDF20	18	32.402	0.023438	Critera: Rb_ppm_SQ_m85 < 1;Final238_208 > 106.98; Final238_208 < 109.38;
5	ECDF21	mapping	3178.64	6861.75	0.0489	14.492	0.411		69.8378	2.03285	0.260584	2.57903	0.542575	62.0269	1.80096		69.3501		118.848	0.800632	1.70177	2.19475		69.8378	2.03285	0.587624	2.19475		63.4057	2.16117		0.118098	yes		ECDF21	17	30.602	0.022135	Critera: Rb_ppm_SQ_m85 < 1;Final238_208 > 109.38; Final238_208 < 110.42;
5	ECDF22	mapping	3164.67	7302.49	0.0592	16.386	0.461		69.9155	2.26458	0.252567	3.77912	0.376941	63.0748	2.12608		69.4272		119.854	0.810507	1.71427	2.2792		69.9155	2.26458	0.58334	2.2792		63.5418	2.33933		0.127388	yes		ECDF22	18	32.402	0.023438	Critera: Rb_ppm_SQ_m85 < 1;Final238_208 > 110.42; Final238_208 < 112.23;
5	ECDF23	mapping	3024.38	6871.08	0.0531	14.448	0.403		70.1933	1.69413	0.251418	3.00124	0.527851	62.9854	1.71428		69.703		121.871	0.806354	1.73623	1.90262		70.1933	1.69413	0.575962	1.90262		63.6452	1.87931		0.131922	yes		ECDF23	17	30.602	0.022135	Critera: Rb_ppm_SQ_m85 < 1;Final238_208 > 112.23; Final238_208 < 113.58;
5	ECDF24	mapping	3259.77	7293.54	0.0532	15.043	0.42		69.7263	2.00224	0.252139	3.16084	0.616777	63.3052	1.88719		69.2393		123.449	0.803588	1.77048	2.15991		69.7263	2.00224	0.564818	2.15991		64.6069	2.11835		0.128628	yes		ECDF24	19	34.202	0.02474	Critera: Rb_ppm_SQ_m85 < 1;Final238_208 > 113.58; Final238_208 < 114.54;
5	ECDF25	mapping	3174.18	7328.21	0.0541	15.443	0.429		69.5855	2.17012	0.246429	3.03844	0.138826	64.2319	1.92802		69.0996		124.756	0.821546	1.79284	2.26286		69.5855	2.17012	0.557773	2.26286		65.0774	2.25076		0.128631	yes		ECDF25	17	30.602	0.022135	Critera: Rb_ppm_SQ_m85 < 1;Final238_208 > 114.54; Final238_208 < 116.07;
5	ECDF26	mapping	2846.82	6483.47	0.0563	15.954	0.441		69.7093	2.23555	0.242263	3.0581	0.699366	64.7	1.95128		69.2224		125.69	0.820722	1.80307	2.19171		69.7093	2.23555	0.554611	2.19171		65.1151	2.29718		0.130474	yes		ECDF26	17	30.602	0.022135	Critera: Rb_ppm_SQ_m85 < 1;Final238_208 > 116.07; Final238_208 < 117.82;
5	ECDF27	mapping	3007.65	6659.5	0.0618	16.795	0.456		71.0136	2.06302	0.24676	2.46739	0.00934831	62.8986	1.74194		70.5177		128.278	0.824313	1.80639	2.29206		71.0136	2.06302	0.553591	2.29206		63.9733	2.1175		0.138825	yes		ECDF27	18	32.402	0.023438	Critera: Rb_ppm_SQ_m85 < 1;Final238_208 > 117.82; Final238_208 < 119.61;
5	ECDF28	mapping	2980.96	6688.27	0.0515	16.265	0.438		70.9814	1.69326	0.239697	2.49543	0.621201	63.896	1.56667		70.4857		130.462	0.809413	1.83798	1.8846		70.9814	1.69326	0.544077	1.8846		64.453	1.82446		0.121642	yes		ECDF28	17	30.602	0.022135	Critera: Rb_ppm_SQ_m85 < 1;Final238_208 > 119.61; Final238_208 < 121.51;
5	ECDF29	mapping	2992.85	6593.12	0.0608	16.427	0.446		69.9588	1.69499	0.241177	3.40236	0.516008	64.6211	1.7726		69.4702		131.794	0.829901	1.88388	2.04419		69.9588	1.69499	0.530821	2.04419		66.0277	1.83843		0.143452	yes		ECDF29	18	32.402	0.023438	Critera: Rb_ppm_SQ_m85 < 1;Final238_208 > 121.51; Final238_208 < 123.47;
5	ECDF30	mapping	3147.23	7017.07	0.0585	15.973	0.427		70.9096	1.48051	0.240891	2.95376	0.370551	63.7966	1.571		70.4144		134.546	0.806098	1.89743	1.80121		70.9096	1.48051	0.527028	1.80121		65.3267	1.65081		0.145029	yes		ECDF30	18	32.402	0.023438	Critera: Rb_ppm_SQ_m85 < 1;Final238_208 > 123.47; Final238_208 < 124.69;
5	ECDF31	mapping	2944.27	6548.25	0.054	16.816	0.446		70.9802	1.89372	0.235351	3.051	0.408324	64.4932	1.74433		70.4845		136.322	0.824574	1.92056	2.0036		70.9802	1.89372	0.520681	2.0036		65.5628	1.95543		0.128967	yes		ECDF31	17	30.602	0.022135	Critera: Rb_ppm_SQ_m85 < 1;Final238_208 > 124.69; Final238_208 < 126.98;
5	ECDF32	mapping	2956.85	6733.72	0.0607	17.166	0.448		72.0585	1.65669	0.235104	2.85927	0.239647	63.5645	1.5807		71.5552		138.07	0.804461	1.91609	1.88397		72.0585	1.65669	0.521897	1.88397		64.5299	1.74797		0.143629	yes		ECDF32	18	32.402	0.023438	Critera: Rb_ppm_SQ_m85 < 1;Final238_208 > 126.98; Final238_208 < 128.41;
5	ECDF33	mapping	3174.89	6678.73	0.0484	14.311	0.369		73.4475	2.17807	0.240991	3.08589	0.072907	61.5853	1.8293		72.9345		139.705	0.828796	1.90211	2.17697		73.4475	2.17807	0.525733	2.17697		63.1398	2.11313		0.139037	yes		ECDF33	18	32.402	0.023438	Critera: Rb_ppm_SQ_m85 < 1;Final238_208 > 128.41; Final238_208 < 130.48;
5	ECDF34	mapping	2981.58	6659	0.0521	15.297	0.392		73.2111	2.19372	0.234046	3.45594	0.1717	62.7074	1.89364		72.6998		141.445	0.809122	1.93201	2.21577		73.2111	2.19372	0.517596	2.21577		63.7165	2.12559		0.141884	yes		ECDF34	17	30.602	0.022135	Critera: Rb_ppm_SQ_m85 < 1;Final238_208 > 130.48; Final238_208 < 132;
5	ECDF35	mapping	2909.86	6264.38	0.0541	14.866	0.384		71.8077	2.13643	0.230261	2.47854	0.14042	64.4424	1.74026		71.3062		143.938	0.821232	2.0045	2.27589		71.8077	2.13643	0.498878	2.27589		65.8322	2.10572		0.154244	yes		ECDF35	18	32.402	0.023438	Critera: Rb_ppm_SQ_m85 < 1;Final238_208 > 132; Final238_208 < 134.17;
5	ECDF36	mapping	3090.84	6598.24	0.0555	16.121	0.41		72.8183	1.61987	0.227798	2.89744	0.14931	63.8801	1.53617		72.3097		145.899	0.819267	2.0036	1.76203		72.8183	1.61987	0.499101	1.76203		64.9129	1.68031		0.147864	yes		ECDF36	17	30.602	0.022135	Critera: Rb_ppm_SQ_m85 < 1;Final238_208 > 134.17; Final238_208 < 136.02;
5	ECDF37	mapping	2794.38	6085.68	0.0535	17.172	0.436		72.4894	1.89855	0.224711	2.78366	0.552596	64.5837	1.64427		71.9831		147.358	0.853042	2.03282	2.07274		72.4894	1.89855	0.491928	2.07274		65.5387	1.89344		0.135103	yes		ECDF37	18	32.402	0.023438	Critera: Rb_ppm_SQ_m85 < 1;Final238_208 > 136.02; Final238_208 < 138.96;
5	ECDF38	mapping	2778.87	5992.56	0.0518	16.753	0.415		74.4242	1.9112	0.229122	3.02191	0.272091	62.3324	1.65339		73.9045		151.689	0.853483	2.03816	2.1425		74.4242	1.9112	0.490638	2.1425		63.9016	1.8532		0.138089	yes		ECDF38	19	34.202	0.02474	Critera: Rb_ppm_SQ_m85 < 1;Final238_208 > 138.96; Final238_208 < 141.85;
5	ECDF39	mapping	2768.18	6206.94	0.0591	18.293	0.453		73.0399	1.62138	0.21912	3.45246	-0.211942	64.8436	1.60642		72.5298		156.036	0.903081	2.13631	1.70384		73.0399	1.62138	0.468097	1.70384		66.1445	1.64692		0.14823	yes		ECDF39	17	30.602	0.022135	Critera: Rb_ppm_SQ_m85 < 1;Final238_208 > 141.85; Final238_208 < 145.91;
5	ECDF40	mapping	2566.33	5561.8	0.0525	16.834	0.404		74.7973	1.59547	0.213541	2.64203	0.344487	64.0509	1.41162		74.2749		162.407	1.19462	2.17129	1.80479		74.7973	1.59547	0.460555	1.80479		64.9373	1.58276		0.148997	yes		ECDF40	18	32.402	0.023438	Critera: Rb_ppm_SQ_m85 < 1;Final238_208 > 145.91; Final238_208 < 154.67;
5	ECDF41	mapping	2684.71	5682.11	0.0388	16.976	0.387		76.5068	1.78359	0.201869	3.54258	-0.0552951	64.1095	1.57196		75.9724		179.176	2.23819	2.34197	3.33282		76.5068	1.78359	0.426991	3.33282		64.9692	1.65807		0.120562	yes		ECDF41	17	30.602	0.022135	Critera: Rb_ppm_SQ_m85 < 1;Final238_208 > 154.67; Final238_208 < 186.67;
6	C_DBT_1	spot	2425	5660	0.0296	8.88	0.286		63.0238	2.52175	0.2934	2.88462	-0.024239	63.3795	4.51837		62.6328		93.1115	3.44787	1.4774	2.73346		63.0238	2.52175	0.676864	2.73346		63.893	4.54596		0.0948708	yes							DBT	n=22	Lower Intercept Age [Ma] ±2s		63.8	3.1 / 3.7		Isochron Age [Ma] ±2s		64
6	C_DBT_2	spot	2393	5410	0.0439	10.686	0.294		68.2663	2.36743	0.2521	2.57291	0.39981	64.4585	3.56477		67.8428		119.372	2.90906	1.74862	2.62582		68.2663	2.36743	0.571879	2.62582		64.4089	3.67457		0.149982	yes							spots		MSWD		1.14149			MSWD		0.336404
6	C_DBT_3	spot	2540	5783	0.0581	9.878	0.294		65.4322	2.53638	0.2723	2.71829	0.6107	64.2153	4.04749		65.0263		106.138	2.76059	1.6221	2.39356		65.4322	2.53638	0.616485	2.39356		64.7919	4.1233		0.191065	yes									207Pb/206Pbinitial		0.699583	0.0684485		206Pb/208Pbinitial		0.547503
6	C_DBT_4	spot	2033	4539	0.0489	10.092	0.264		69.3771	2.44441	0.2365	2.64244	0.434	65.634	3.34752		68.9466		132.493	2.71313	1.90975	2.55891		69.3771	2.44441	0.523629	2.55891		65.8237	3.46921		0.196275	yes
6	C_DBT_5	spot	2021	4607	0.0552	8.196	0.232		68.3909	2.52475	0.267	2.78962	0.23992	62.2053	3.81076		67.9666		111.872	3.01562	1.63577	2.59264		68.3909	2.52475	0.611334	2.59264		62.2669	3.91885		0.230348	yes
6	C_DBT_6	spot	2366	5360	0.0525	10.933	0.288		69.9792	2.4879	0.2433	2.56642	0.51581	64.1184	3.40557		69.545		128.515	2.59351	1.83647	2.31475		69.9792	2.4879	0.544523	2.31475		64.2123	3.54574		0.188863	yes
6	C_DBT_7	spot	2247	5110	0.0416	9.443	0.264		67.6953	2.53378	0.2554	2.63944	0.39435	64.5226	3.68927		67.2753		117.366	3.12832	1.73374	2.70549		67.6953	2.53378	0.576787	2.70549		64.6949	3.82171		0.158106	yes
6	C_DBT_8	spot	2053	4722	0.0432	8.896	0.242		69.512	2.42666	0.2544	2.60407	0.55949	62.9824	3.54882		69.0808		119.844	2.85383	1.72407	2.63874		69.512	2.42666	0.580022	2.63874		62.849	3.67516		0.178128	yes
6	C_DBT_9	spot	2285	5150	0.0605	9.496	0.259		69.3459	2.53033	0.2596	2.86645	0.085774	62.3975	3.67575		68.9157		120.598	3.19571	1.73908	2.74843		69.3459	2.53033	0.575016	2.74843		63.2522	3.72261		0.234733	yes
6	C_DBT_10	spot	2006	4530	0.0459	9.42	0.255		69.3459	2.62167	0.2526	2.9071	-0.3332	63.3873	3.61972		68.9157		122.62	3.17746	1.76823	2.98982		69.3459	2.62167	0.565537	2.98982		63.7321	3.73882		0.182716	yes
6	C_DBT_11	spot	1802	4180	0.0404	7.608	0.217		67.6849	2.55223	0.2628	3.03386	0.029059	63.4606	3.83059		67.265		111.816	4.13586	1.652	3.22328		67.6849	2.55223	0.605326	3.22328		63.2247	3.95009		0.181661	yes
6	C_DBT_12	spot	3350	7533	0.0138	16.964	0.424		71.9412	2.30929	0.2306	2.30949	0.26792	64.1057	3.0946		71.4949		139.686	2.65007	1.94167	2.102		71.9412	2.30929	0.51502	2.102		63.9092	3.23758		0.0347095	yes
6	C_DBT_13	spot	2482	5290	0.0312	15.919	0.338		78.2218	2.3843	0.1968	2.597	0.014214	63.2104	2.55659		77.7365		189.591	2.91164	2.42376	2.55887		78.2218	2.3843	0.412582	2.55887		63.4	2.68284		0.113843	yes
6	C_DBT_14	spot	2119	4808	0.0492	9.782	0.258		70.4878	2.51606	0.2475	2.82642	0.54309	63.0728	3.46289		70.0505		126.49	2.72126	1.7945	2.51601		70.4878	2.51606	0.55726	2.51601		63.1169	3.58576		0.194794	yes
6	C_DBT_15	spot	2500	5730	0.0533	10.597	0.288		69.0137	2.44832	0.2498	2.50929	0.29083	64.0892	3.51471		68.5856		121.9	2.66646	1.76631	2.45018		69.0137	2.44832	0.566152	2.45018		64.0061	3.65768		0.187461	yes
6	C_DBT_16	spot	2433	5346	0.0506	10.403	0.272		70.9135	2.44446	0.2508	2.8704	-0.06197	62.2391	3.46612		70.4735		129.169	2.59512	1.8215	2.37218		70.9135	2.44446	0.548997	2.37218		63.1489	3.49184		0.192341	yes
6	C_DBT_17	spot	2110	4846	0.0353	8.352	0.249		66.0655	2.50939	0.2751	2.75352	0.42628	63.1861	4.04363		65.6556		103.73	2.9146	1.57011	2.65218		66.0655	2.50939	0.636899	2.65218		63.0893	4.15667		0.134275	yes
6	C_DBT_18	spot	2545	5807	0.0379	10.477	0.295		67.7887	2.43651	0.2583	2.4345	0.26573	64.0145	3.67428		67.3682		114.709	2.60409	1.69215	2.00143		67.7887	2.43651	0.590965	2.00143		63.8721	3.81865		0.126918	yes
6	C_DBT_19	spot	2286	5310	0.0307	9.594	0.285		64.9858	2.54255	0.2625	3.24123	-0.3483	66.1334	4.00707		64.5827		106.819	4.24411	1.64372	3.34694		64.9858	2.54255	0.608375	3.34694		65.6727	4.11985		0.104799	yes
6	C_DBT_20	spot	2443	5570	0.0408	10.657	0.286		69.3459	2.53033	0.248	2.47236	0.44882	64.0376	3.49679		68.9157		125.214	2.68516	1.80565	2.51212		69.3459	2.53033	0.553817	2.51212		64.3253	3.63911		0.146768	yes
6	C_DBT_21	spot	2267	5150	0.0457	9.641	0.263		68.4428	2.43784	0.2497	2.7246	0.46093	64.6366	3.55983		68.0181		122.731	2.81151	1.79319	2.63878		68.4428	2.43784	0.557664	2.63878		64.9726	3.64755		0.178105	yes
6	C_DBT_22	spot	1993	4506	0.0419	8.014	0.224		68.204	2.54524	0.2612	2.88502	0.32805	63.2091	3.76299		67.7809		115.615	3.38455	1.69514	2.88374		68.204	2.54524	0.589923	2.88374		63.5387	3.85338		0.18495	yes
7	C_DBT_1	spot	3250	8030	0.1022	8.612	0.431		49.2323	5.27237	0.389	4.18721	-0.21028	63.9152	6.60562		49.3128		52.284	7.12948	1.06198	3.78247		49.2323	5.27237	0.941634	3.78247		64.1705	9.47466		0.186846	yes							DBT	n=24	Lower Intercept Age [Ma] ±2s		64.2	2.3 / 3.0		Isochron Age [Ma] ±2s		64.1
7	C_DBT_2	spot	2377	5790	0.0986	9.483	0.361		58.6875	3.77971	0.3282	3.13802	-0.13716	63.5263	4.37987		58.7835		74.7078	4.60654	1.27297	3.13805		58.6875	3.77971	0.785561	3.13805		63.0307	6.16405		0.233698	yes							(spots)		MSWD		1.11408			MSWD		0.828238
7	C_DBT_3	spot	2698	6233	0.2048	13.445	0.413		65.2404	2.89058	0.2717	2.32665	0.49456	65.4218	3.14731		65.3471		104.492	2.85643	1.60165	2.1433		65.2404	2.89058	0.624356	2.1433		65.2312	4.33229		0.477631	yes									207Pb/206Pbinitial		0.718045	0.0479735		206Pb/208Pbinitial		0.542059
7	C_DBT_4	spot	2831	6510	0.1821	14.596	0.44		65.0807	2.9192	0.263	2.47383	0.31648	66.856	3.12982		65.1871		110.181	3.18906	1.69299	2.3465		65.0807	2.9192	0.590671	2.3465		67.1702	4.22768		0.412879	yes
7	C_DBT_5	spot	2326	5328	0.1458	12.614	0.368		67.2199	2.88068	0.2618	2.53633	0.47827	64.9052	3.01567		67.3298		113.714	2.89353	1.69168	2.30242		67.2199	2.88068	0.59113	2.30242		65.0199	4.07157		0.394653	yes
7	C_DBT_6	spot	2441	5566	0.1409	13.778	0.396		67.9935	2.98655	0.2583	2.34884	0.54503	64.6597	2.98438		68.1047		114.701	3.02617	1.68695	2.48917		67.9935	2.98655	0.592787	2.48917		64.1999	4.09928		0.352471	yes
7	C_DBT_7	spot	2100	4770	0.1205	12.483	0.355		68.431	2.95797	0.2574	3.0035	0.27387	64.3729	3.02424		68.5429		117.486	3.44839	1.71685	2.69447		68.431	2.95797	0.582462	2.69447		64.3105	4.01703		0.340737	yes
7	C_DBT_8	spot	2368	5430	0.0908	9.913	0.36		59.3757	3.48263	0.3142	3.15453	0.35726	65.0403	4.12597		59.4728		81.7069	3.53182	1.3761	2.9609		59.3757	3.48263	0.726691	2.9609		65.7142	5.62378		0.225287	yes
7	C_DBT_9	spot	2092	4690	0.1224	13.66	0.357		71.2747	2.9221	0.2353	2.57545	0.4614	64.7686	2.72964		71.3912		135.273	3.16164	1.89791	2.47517		71.2747	2.9221	0.526895	2.47517		64.439	3.64377		0.364089	yes
7	C_DBT_10	spot	2447	5548	0.1139	11.747	0.389		62.334	3.14369	0.2925	2.57686	0.52674	65.2817	3.56459		62.4359		94.0707	3.17938	1.50914	2.6969		62.334	3.14369	0.66263	2.6969		66.1455	4.86263		0.274248	yes
7	C_DBT_11	spot	1789	4320	0.0636	7.193	0.283		57.173	3.02361	0.3339	3.07564	0.18086	64.2535	4.28568		57.2665		71.6027	3.67658	1.25239	3.16976		57.173	3.02361	0.798476	3.16976		63.915	5.86084		0.1905	yes
7	C_DBT_12	spot	1928	4490	0.0713	10.813	0.33		65.4814	2.86349	0.2703	2.56411	0.30306	65.3855	3.14516		65.5885		105.712	3.30333	1.61439	2.51925		65.4814	2.86349	0.61943	2.51925		65.251	4.27955		0.209762	yes
7	C_DBT_13	spot	1641	3803	0.077	9.979	0.278		69.7781	2.87457	0.2549	2.81802	0.53392	63.4756	2.89636		69.8922		118.741	3.05291	1.70169	2.30786		69.7781	2.87457	0.587651	2.30786		62.8192	3.90722		0.275682	yes
7	C_DBT_14	spot	2111	4960	0.0723	10.308	0.355		61.9708	3.10289	0.305	3.31364	0.064386	63.7403	3.78769		62.0721		86.4211	3.88305	1.39455	2.94949		61.9708	3.10289	0.717079	2.94949		63.5094	5.09656		0.182552	yes
7	C_DBT_15	spot	1642	3776	0.0565	8.786	0.265		66.5885	3.10836	0.2743	2.90037	0.45655	63.7291	3.25604		66.6974		105.96	3.23516	1.59126	2.64606		66.5885	3.10836	0.628431	2.64606		63.7065	4.40011		0.205155	yes
7	C_DBT_16	spot	1885	4433	0.0547	8.257	0.312		58.2376	2.98106	0.323	3.21047	0.12081	64.8669	4.125		58.3328		76.7582	3.45384	1.31802	2.65053		58.2376	2.98106	0.758715	2.65053		65.1009	5.53521		0.153098	yes
7	C_DBT_17	spot	1405	3341	0.062	7.44	0.233		66.672	3.03808	0.2889	3.17807	0.24157	61.5615	3.36334		66.781		96.7088	4.08363	1.45052	3.26416		66.672	3.03808	0.68941	3.26416		60.4801	4.58971		0.242387	yes
7	C_DBT_18	spot	1393	3213	0.0593	8.874	0.247		70.239	3.08946	0.2589	3.04343	0.45841	62.5173	3.01236		70.3538		119.13	3.14853	1.69606	2.83012		70.239	3.08946	0.589601	2.83012		62.3134	4.02277		0.239473	yes
7	C_DBT_19	spot	2275	5160	0.1227	13.518	0.396		67.1774	2.7672	0.2636	2.43626	0.63729	64.6907	2.97234		67.2873		112.397	3.09707	1.67313	2.42328		67.1774	2.7672	0.597681	2.42328		64.7253	4.028		0.306748	yes
7	C_DBT_20	spot	2201	5090	0.1153	13.36	0.388		67.135	3.15459	0.2578	2.66212	0.45864	65.555	3.12544		67.2448		114.132	3.32401	1.70003	2.64619		67.135	3.15459	0.588224	2.64619		65.2505	4.24531		0.296007	yes
7	C_DBT_21	spot	2298	5326	0.112	13.099	0.392		65.7649	2.86627	0.2611	2.6259	0.70359	66.438	3.08241		65.8724		109.412	2.87302	1.66368	2.09118		65.7649	2.86627	0.601077	2.09118		65.9309	4.19035		0.281335	yes
7	C_DBT_22	spot	2145	4940	0.1055	12.814	0.364		68.9636	2.8669	0.2603	2.63369	0.45292	63.4765	2.93704		69.0763		116.471	3.17648	1.68887	2.46837		68.9636	2.8669	0.592111	2.46837		63.335	3.96473		0.288428	yes
7	C_DBT_23	spot	1953	4468	0.0973	10.766	0.331		66.3392	2.90226	0.2813	2.65645	0.38329	62.9618	3.20305		66.4477		101.847	3.21097	1.53525	2.66263		66.3392	2.90226	0.651359	2.66263		62.7557	4.3761		0.276933	yes
7	C_DBT_24	spot	1830	4078	0.0942	12.296	0.333		70.659	2.79193	0.2516	2.75331	0.59086	63.1319	2.8018		70.7746		126.353	3.03241	1.7882	2.56929		70.659	2.79193	0.559221	2.56929		63.4241	3.70599		0.290965	yes
7	C_DBT_25	spot	1675	3798	0.0729	10.696	0.3		70.239	2.94487	0.2638	2.86763	0.26618	61.8521	2.96201		70.3538		117.018	3.27736	1.666	2.61588		70.239	2.94487	0.60024	2.61588		61.7922	3.97071		0.240035	yes
8	C_DBT_1	spot	4612	10810	0.0431	16.863	0.524		64.6139	2.42284	0.2766	2.10223	0.41752	65.2522	1.96806		66.0415		100.555	2.44006	1.55624	1.89213		64.6139	2.42284	0.642574	1.89213		65.3469	2.55355		0.0797129	yes							DBT	n=20	Lower Intercept Age [Ma] ±2s		65.6	1.0 / 2.0		Isochron Age [Ma] ±2s		65.9
8	C_DBT_2	spot	3125	7270	0.0422	14.129	0.391		68.6799	2.61625	0.2484	2.45495	0.0063085	65.3244	2.01615		70.1974		120.737	3.17842	1.75797	2.59774		68.6799	2.61625	0.568839	2.59774		65.1407	2.54185		0.111803	yes							spots		MSWD		0.778135			MSWD		0.413752
8	C_DBT_3	spot	2997	6660	0.048	13.263	0.359		68.9959	2.61214	0.2456	2.65831	0.44299	65.4139	2.03597		70.5204		128.31	2.59657	1.85968	2.64864		68.9959	2.61214	0.537727	2.64864		66.3739	2.51456		0.144111	yes									207Pb/206Pbinitial		0.716481	0.015912		206Pb/208Pbinitial		0.532032
8	C_DBT_4	spot	3698	8550	0.0556	14.359	0.415		66.9419	2.5579	0.2596	2.34293	0.46806	65.4166	2.01374		68.4209		113.487	2.44489	1.69531	2.13065		66.9419	2.5579	0.589863	2.13065		65.7578	2.56299		0.13623	yes
8	C_DBT_5	spot	3757	8580	0.0655	14.196	0.415		66.2572	2.48006	0.2609	2.20384	0.44224	65.903	1.96935		67.7211		112.62	2.32865	1.69974	2.12641		66.2572	2.48006	0.588326	2.12641		66.5125	2.51732		0.1611	yes
8	C_DBT_6	spot	3720	9370	0.0183	7.373	0.397		46.2431	3.11147	0.3948	2.58184	-0.18901	66.6707	3.40945		47.2648		47	3.98847	1.01637	2.53806		46.2431	3.11147	0.983896	2.53806		66.1303	4.69779		0.0361428	yes
8	C_DBT_7	spot	3339	7490	0.0583	15.072	0.394		69.8386	2.60141	0.2304	2.3428	0.30076	66.7065	1.9728		71.3817		135.358	2.64073	1.93815	1.94289		69.8386	2.60141	0.515956	1.94289		66.6347	2.46706		0.162419	yes
8	C_DBT_8	spot	3373	7700	0.0355	12.683	0.383		64.7825	2.67139	0.2664	2.42542	0.26198	66.5873	2.15457		66.2138		107.12	2.67	1.65354	2.3433		64.7825	2.67139	0.604763	2.3433		67.158	2.76056		0.0931126	yes
8	C_DBT_9	spot	6180	15500	0.0131	7.803	0.599		36.0254	4.35216	0.469	2.58857	-0.56918	65.8426	5.05953		36.8213		30.6985	5.93834	0.852137	2.64962		36.0254	4.35216	1.17352	2.64962		66.9321	8.24183		0.0160439	yes
8	C_DBT_10	spot	7600	19090	0.0409	12.396	0.717		43.9994	2.92174	0.4135	2.18993	-0.35678	65.9993	3.33712		44.9716		43.1825	3.62733	0.981434	2.04746		43.9994	2.92174	1.01892	2.04746		66.7848	4.71771		0.0442494	yes
8	C_DBT_11	spot	3325	7740	0.0428	11.685	0.361		64.6771	2.77524	0.2743	2.5518	0.13869	65.5284	2.23417		66.1061		101.531	3.3261	1.56981	2.48946		64.6771	2.77524	0.63702	2.48946		65.5748	2.87696		0.115259	yes
8	C_DBT_12	spot	3576	8250	0.0448	13.184	0.408		64.3506	2.59062	0.2748	2.60568	-0.13745	65.7856	2.15905		65.7724		102.75	2.92221	1.59673	2.44485		64.3506	2.59062	0.62628	2.44485		66.4721	2.71267		0.108275	yes
8	C_DBT_13	spot	2349	5810	0.0018	6.121	0.283		51.6364	2.91361	0.3675	2.89422	-0.076785	64.7802	3.06585		52.7772		56.3353	3.61437	1.091	2.50122		51.6364	2.91361	0.91659	2.50122		63.6836	3.93791		0.00518735	no
8	C_DBT_14	spot	2975	6700	0.0335	14.757	0.387		70.9974	2.58722	0.2416	2.59428	0.41476	64.1139	1.95782		72.566		131.538	2.7895	1.85272	2.55991		70.9974	2.58722	0.539748	2.55991		64.4156	2.42362		0.0926845	yes
8	C_DBT_15	spot	4360	10190	0.0316	13.984	0.498		60.6216	2.63402	0.317	2.44156	-0.037804	63.1681	2.29405		61.961		81.2187	3.13524	1.33976	2.43649		60.6216	2.63402	0.7464	2.43649		63.8169	2.98508		0.0570481	yes
8	C_DBT_16	spot	4659	11500	0.0145	8.975	0.503		45.0422	2.66388	0.4117	2.23836	0.10979	64.8578	3.18859		46.0374		44.9172	2.70441	0.997224	2.18674		45.0422	2.66388	1.00278	2.18674		66.4617	4.26862		0.0224985	yes
8	C_DBT_17	spot	2868	6530	0.0315	13.302	0.367		68.2902	2.57676	0.2462	2.5547	0.30447	66.0039	2.02149		69.799		122.828	2.70644	1.79862	2.43204		68.2902	2.57676	0.555981	2.43204		66.1495	2.51575		0.0901766	yes
8	C_DBT_18	spot	3561	8160	0.0397	14.946	0.428		67.4159	2.72883	0.2587	2.85246	-0.1907	65.0856	2.1763		68.9054		114.716	3.83085	1.70161	3.01454		67.4159	2.72883	0.587678	3.01454		65.4077	2.69864		0.0946597	yes
8	C_DBT_19	spot	2927	6600	0.0351	12.559	0.364		66.5732	2.64499	0.2613	3.07905	-0.21506	65.5337	2.20281		68.0441		113.82	4.05865	1.70969	3.19893		66.5732	2.64499	0.584901	3.19893		66.373	2.65448		0.0988366	yes
8	C_DBT_20	spot	3084	7010	0.0382	12.977	0.387		65.109	2.57149	0.2599	2.48807	0.19724	67.2081	2.10187		66.5476		109.558	2.75408	1.68268	2.58997		65.109	2.57149	0.594288	2.58997		67.3687	2.64902		0.100129	yes
9	ECDF0	mapping	2072.46	4800.54	0.0669	15.85	0.384		73.8875	3.30138	0.214577	4.85841	0.463218	64.7484	2.7241		74.5808		149.737	4.11293	2.02655	4.00392		73.8875	3.30138	0.493449	4.00392		63.2056	2.98307		0.193278	yes		ECDF0	22	31.682	0.02328	Critera: Rb_ppm_SQ_m85 < 1;C207_235 > 0.37669; C207_235 < 0.44024;	DBT	n=42 (c. 32s / 22 pixels each)	Lower Intercept Age [Ma] ±2s		64.3	1.8 / 2.7		Isochron Age [Ma] ±2s		64.6
9	ECDF1	mapping	2200.3	4887.43	0.0684	15.705	0.39		73.0168	3.29303	0.225394	4.63953	0.972174	64.0789	2.74288		73.7019		145.212	3.80652	1.98875	3.35452		73.0168	3.29303	0.502829	3.35452		63.5036	3.0165		0.193269	yes		ECDF1	23	33.122	0.024339	Critera: Rb_ppm_SQ_m85 < 1;C207_235 > 0.44024; C207_235 < 0.45511;	Critera: Rb_ppm_SQ_m85 < 1		MSWD		0.210115			MSWD		0.121549
9	ECDF2	mapping	2310.26	5211.66	0.0743	15.839	0.402		71.886	3.45055	0.227949	4.78803	0.985212	64.7384	2.89273		72.5605		140.637	3.84215	1.95639	4.08768		71.886	3.45055	0.511145	4.08768		64.0906	3.20178		0.201559	yes		ECDF2	22	31.682	0.02328	Critera: Rb_ppm_SQ_m85 < 1;C207_235 > 0.45511; C207_235 < 0.4679;	Pooling channel: C207_235		207Pb/206Pbinitial		0.705521	0.0299373		206Pb/208Pbinitial		0.548239
9	ECDF3	mapping	2143.75	4849.08	0.0658	14.296	0.372		70.7492	3.61662	0.230649	4.99909	0.989139	65.4047	3.06235		71.413		134.956	3.81819	1.90752	3.97395		70.7492	3.61662	0.524241	3.97395		64.4641	3.40348		0.189744	yes		ECDF3	21	30.242	0.022222	Critera: Rb_ppm_SQ_m85 < 1;C207_235 > 0.4679; C207_235 < 0.47952;
9	ECDF4	mapping	2378.07	5392.4	0.0761	15.918	0.417		70.7066	3.17733	0.236884	4.58477	0.985793	64.5875	2.7957		71.37		133.304	3.7836	1.88532	3.24058		70.7066	3.17733	0.530415	3.24058		64.1955	3.03135		0.194684	yes		ECDF4	23	33.122	0.024339	Critera: Rb_ppm_SQ_m85 < 1;C207_235 > 0.47952; C207_235 < 0.48976;
9	ECDF5	mapping	2327.12	5191.28	0.0732	15.071	0.396		71.0839	3.24136	0.241376	4.64322	0.995126	63.6316	2.83387		71.7509		131.611	3.69861	1.85149	3.77336		71.0839	3.24136	0.540105	3.77336		63.3769	3.07581		0.195279	yes		ECDF5	22	31.682	0.02328	Critera: Rb_ppm_SQ_m85 < 1;C207_235 > 0.48976; C207_235 < 0.49756;
9	ECDF6	mapping	2489.39	5549.92	0.0744	15.658	0.42		69.9061	3.16853	0.241692	4.61375	0.994584	64.6565	2.84297		70.562		127.491	3.68165	1.82374	3.81468		69.9061	3.16853	0.548323	3.81468		64.0258	3.06958		0.18521	yes		ECDF6	21	30.242	0.022222	Critera: Rb_ppm_SQ_m85 < 1;C207_235 > 0.49756; C207_235 < 0.50413;
9	ECDF7	mapping	2356.63	5395.43	0.0692	14.717	0.399		69.4138	3.36083	0.242928	4.70607	0.989227	64.9408	2.97401		70.0651		126.104	3.4853	1.8167	3.15066		69.4138	3.36083	0.55045	3.15066		64.3698	3.25963		0.181198	yes		ECDF7	23	33.122	0.024339	Critera: Rb_ppm_SQ_m85 < 1;C207_235 > 0.50413; C207_235 < 0.51343;
9	ECDF8	mapping	2486.03	5492.14	0.074	15.115	0.412		68.9854	3.25819	0.24509	4.64491	0.995693	65.0383	2.93897		69.6327		125.705	3.61112	1.8222	3.65245		68.9854	3.25819	0.548788	3.65245		64.8523	3.18873		0.188121	yes		ECDF8	23	33.122	0.024339	Critera: Rb_ppm_SQ_m85 < 1;C207_235 > 0.51343; C207_235 < 0.5209;
9	ECDF9	mapping	2403.22	5361.59	0.0764	14.747	0.406		68.7292	3.24467	0.247436	4.63301	0.998739	64.9485	2.94865		69.3741		123.367	3.10367	1.79498	3.59174		68.7292	3.24467	0.55711	3.59174		64.6669	3.19407		0.195409	yes		ECDF9	23	33.122	0.024339	Critera: Rb_ppm_SQ_m85 < 1;C207_235 > 0.5209; C207_235 < 0.52573;
9	ECDF10	mapping	2459.66	5511.69	0.0691	14.411	0.399		68.9021	3.15631	0.250243	4.5676	0.995613	64.3902	2.89767		69.5485		121.165	3.73405	1.75851	3.65025		68.9021	3.15631	0.568663	3.65025		63.9156	3.11686		0.177495	yes		ECDF10	22	31.682	0.02328	Critera: Rb_ppm_SQ_m85 < 1;C207_235 > 0.52573; C207_235 < 0.53068;
9	ECDF11	mapping	2522.05	5719.28	0.0774	14.914	0.413		68.3431	3.3381	0.250515	4.69522	0.996135	64.8766	3.03029		68.9843		123.177	4.06972	1.80234	3.69605		68.3431	3.3381	0.554835	3.69605		65.1475	3.29289		0.19538	yes		ECDF11	23	33.122	0.024339	Critera: Rb_ppm_SQ_m85 < 1;C207_235 > 0.53068; C207_235 < 0.53654;
9	ECDF12	mapping	2467.29	5613.24	0.077	14.755	0.419		67.5037	3.33973	0.249893	4.70446	0.998865	65.7703	3.06832		68.1371		116.971	3.80445	1.73281	3.65082		67.5037	3.33973	0.577099	3.65082		64.7934	3.34963		0.186439	yes		ECDF12	21	30.242	0.022222	Critera: Rb_ppm_SQ_m85 < 1;C207_235 > 0.53654; C207_235 < 0.53987;
9	ECDF13	mapping	2559.41	5784.93	0.0805	14.741	0.418		67.3848	3.3663	0.251077	4.70841	0.997375	65.7153	3.09068		68.0171		117.867	3.24359	1.74917	3.43566		67.3848	3.3663	0.5717	3.43566		65.1889	3.3756		0.196723	yes		ECDF13	22	31.682	0.02328	Critera: Rb_ppm_SQ_m85 < 1;C207_235 > 0.53987; C207_235 < 0.54456;
9	ECDF14	mapping	2440.57	5621.68	0.0746	13.942	0.401		67.3776	3.52438	0.254342	4.83348	0.995449	65.2516	3.20012		68.0098		113.153	4.04926	1.67939	3.27044		67.3776	3.52438	0.595454	3.27044		63.9557	3.53321		0.185129	yes		ECDF14	22	31.682	0.02328	Critera: Rb_ppm_SQ_m85 < 1;C207_235 > 0.54456; C207_235 < 0.55239;
9	ECDF15	mapping	2499.24	5773.62	0.075	14.125	0.406		67.0618	3.36146	0.255811	4.73281	0.998484	65.3451	3.12373		67.6911		115.437	3.70383	1.72135	3.55609		67.0618	3.36146	0.580939	3.55609		65.0167	3.39358		0.187413	yes		ECDF15	22	31.682	0.02328	Critera: Rb_ppm_SQ_m85 < 1;C207_235 > 0.55239; C207_235 < 0.55716;
9	ECDF16	mapping	2581.75	5843.59	0.0811	14.57	0.423		66.5161	3.51491	0.256345	4.83016	0.998009	65.8016	3.24243		67.1402		113.821	3.9791	1.71117	4.27293		66.5161	3.51491	0.584394	4.27293		65.3648	3.56253		0.193719	yes		ECDF16	22	31.682	0.02328	Critera: Rb_ppm_SQ_m85 < 1;C207_235 > 0.55716; C207_235 < 0.56353;
9	ECDF17	mapping	2598.38	5982.08	0.079	13.804	0.403		66.7313	3.44956	0.259942	4.77501	0.998142	65.0663	3.20217		67.3574		111.93	3.57827	1.67732	4.01293		66.7313	3.44956	0.59619	4.01293		64.5332	3.50004		0.195817	yes		ECDF17	22	31.682	0.02328	Critera: Rb_ppm_SQ_m85 < 1;C207_235 > 0.56353; C207_235 < 0.56958;
9	ECDF18	mapping	2546.91	5681.26	0.0766	14.003	0.408		66.903	3.40988	0.26254	4.69557	0.996271	64.5227	3.16803		67.5307		112.025	3.48494	1.67444	3.94381		66.903	3.40988	0.597215	3.94381		64.3145	3.4562		0.187204	yes		ECDF18	23	33.122	0.024339	Critera: Rb_ppm_SQ_m85 < 1;C207_235 > 0.56958; C207_235 < 0.57625;
9	ECDF19	mapping	2445.88	5560.63	0.0717	13.465	0.395		66.7796	3.30448	0.266135	4.68776	0.995214	64.1185	3.13897		67.4062		110.585	3.6033	1.65596	3.44592		66.7796	3.30448	0.603878	3.44592		64.0817	3.37262		0.179949	yes		ECDF19	22	31.682	0.02328	Critera: Rb_ppm_SQ_m85 < 1;C207_235 > 0.57625; C207_235 < 0.58568;
9	ECDF20	mapping	2607.2	5797.42	0.0755	13.778	0.407		66.6256	3.41624	0.269552	4.74038	0.99825	63.7679	3.21903		67.2508		109.265	3.73466	1.63998	3.41734		66.6256	3.41624	0.609763	3.41734		63.9183	3.48493		0.182893	yes		ECDF20	22	31.682	0.02328	Critera: Rb_ppm_SQ_m85 < 1;C207_235 > 0.58568; C207_235 < 0.59165;
9	ECDF21	mapping	2553.77	5877.68	0.0733	13.827	0.414		65.7587	3.24154	0.26882	4.63475	0.997406	64.7142	3.15863		66.3757		107.618	3.55582	1.63656	3.50088		65.7587	3.24154	0.611036	3.50088		64.6887	3.37263		0.174417	yes		ECDF21	22	31.682	0.02328	Critera: Rb_ppm_SQ_m85 < 1;C207_235 > 0.59165; C207_235 < 0.59708;
9	ECDF22	mapping	2565.9	5823.14	0.078	13.631	0.419		64.5869	3.22823	0.266999	4.61105	0.993053	66.1584	3.19675		65.1929		103.274	3.20076	1.59899	3.37685		64.5869	3.22823	0.625394	3.37685		65.0744	3.43197		0.180554	yes		ECDF22	21	30.242	0.022222	Critera: Rb_ppm_SQ_m85 < 1;C207_235 > 0.59708; C207_235 < 0.60525;
9	ECDF23	mapping	2594.43	6011.89	0.0743	13.103	0.402		65.1306	3.35036	0.273057	4.73074	0.994085	64.7044	3.27549		65.7417		102.634	3.46127	1.57582	3.28715		65.1306	3.35036	0.63459	3.28715		64.0372	3.52203		0.177925	yes		ECDF23	22	31.682	0.02328	Critera: Rb_ppm_SQ_m85 < 1;C207_235 > 0.60525; C207_235 < 0.61458;
9	ECDF24	mapping	2637.04	5847.4	0.0794	13.582	0.416		65.2451	3.25128	0.277529	4.62732	0.997664	63.9252	3.22211		65.8573		103.673	3.51504	1.58898	3.45092		65.2451	3.25128	0.629335	3.45092		64.2087	3.42168		0.185123	yes		ECDF24	22	31.682	0.02328	Critera: Rb_ppm_SQ_m85 < 1;C207_235 > 0.61458; C207_235 < 0.62332;
9	ECDF25	mapping	2738.65	6327.59	0.0809	13.529	0.421		64.1859	3.49339	0.277381	4.76971	0.992636	64.9993	3.41208		64.7882		102.233	3.72411	1.59276	3.62969		64.1859	3.49339	0.627842	3.62969		65.3448	3.70129		0.186736	yes		ECDF25	21	30.242	0.022222	Critera: Rb_ppm_SQ_m85 < 1;C207_235 > 0.62332; C207_235 < 0.63418;
9	ECDF26	mapping	2671.04	6210.19	0.0746	13.251	0.419		64.2615	3.3561	0.282312	4.71956	0.995501	64.1777	3.35859		64.8644		98.1244	3.55635	1.52696	3.60789		64.2615	3.3561	0.654898	3.60789		63.7872	3.59026		0.168866	yes		ECDF26	22	31.682	0.02328	Critera: Rb_ppm_SQ_m85 < 1;C207_235 > 0.63418; C207_235 < 0.64298;
9	ECDF27	mapping	2692.56	6226.63	0.0754	12.977	0.418		63.3304	3.57195	0.284792	4.78062	0.989034	64.7379	3.52445		63.9246		95.7984	3.89913	1.51268	3.76759		63.3304	3.57195	0.66108	3.76759		64.377	3.85005		0.170097	yes		ECDF27	22	31.682	0.02328	Critera: Rb_ppm_SQ_m85 < 1;C207_235 > 0.64298; C207_235 < 0.65763;
9	ECDF28	mapping	2638.44	5957.62	0.0765	12.391	0.404		62.6166	3.2815	0.286446	4.63971	0.978923	65.217	3.41325		63.2041		94.4738	3.56133	1.50877	3.41959		62.6166	3.2815	0.662794	3.41959		65.0108	3.61967		0.178166	yes		ECDF28	22	31.682	0.02328	Critera: Rb_ppm_SQ_m85 < 1;C207_235 > 0.65763; C207_235 < 0.67316;
9	ECDF29	mapping	2770.1	6346.97	0.0744	12.358	0.408		62.2578	3.30893	0.293204	4.65652	0.96867	64.5371	3.481		62.8419		93.336	4.30999	1.49919	4.06583		62.2578	3.30893	0.667029	4.06583		65.1444	3.66984		0.171788	yes		ECDF29	21	30.242	0.022222	Critera: Rb_ppm_SQ_m85 < 1;C207_235 > 0.67316; C207_235 < 0.69442;
9	ECDF30	mapping	2612.88	6034.33	0.0676	11.804	0.402		61.1683	3.3219	0.297061	4.64802	0.983714	65.0705	3.56467		61.7422		88.6273	3.58439	1.44891	3.55063		61.1683	3.3219	0.690174	3.55063		64.9678	3.76694		0.155233	yes		ECDF30	22	31.682	0.02328	Critera: Rb_ppm_SQ_m85 < 1;C207_235 > 0.69442; C207_235 < 0.71146;
9	ECDF31	mapping	2738.69	6522.83	0.0705	12.287	0.422		61.1829	3.81313	0.301222	5.00842	0.997468	64.3943	3.88511		61.757		87.0442	4.0399	1.42269	4.14962		61.1829	3.81313	0.702895	4.14962		64.221	4.25223		0.152724	yes		ECDF31	22	31.682	0.02328	Critera: Rb_ppm_SQ_m85 < 1;C207_235 > 0.71146; C207_235 < 0.72188;
9	ECDF32	mapping	2691.52	6109.12	0.0719	11.524	0.402		60.4097	3.25238	0.304986	4.6682	0.97782	64.6108	3.63092		60.9765		85.9791	3.1769	1.42327	2.87651		60.4097	3.25238	0.70261	2.87651		65.0555	3.75755		0.163901	yes		ECDF32	21	30.242	0.022222	Critera: Rb_ppm_SQ_m85 < 1;C207_235 > 0.72188; C207_235 < 0.74192;
9	ECDF33	mapping	2958.55	6729.46	0.0813	12.349	0.438		59.8999	3.4997	0.311899	4.70606	0.967596	64.0377	3.80398		60.4619		84.0062	3.63315	1.40244	3.55769		59.8999	3.4997	0.713041	3.55769		64.9938	4.04063		0.169154	yes		ECDF33	22	31.682	0.02328	Critera: Rb_ppm_SQ_m85 < 1;C207_235 > 0.74192; C207_235 < 0.77487;
9	ECDF34	mapping	2924.54	6976.76	0.0694	11.98	0.447		58.5197	3.55377	0.31799	4.69009	0.960832	64.5323	3.94142		59.0687		76.5339	3.81354	1.30783	3.70695		58.5197	3.55377	0.764624	3.70695		63.4182	4.23663		0.135476	yes		ECDF34	22	31.682	0.02328	Critera: Rb_ppm_SQ_m85 < 1;C207_235 > 0.77487; C207_235 < 0.80705;
9	ECDF35	mapping	2707.3	6570.12	0.0629	11.006	0.419		58.1835	3.53705	0.33401	4.75217	0.911989	62.2289	4.07271		58.7294		74.6495	3.84057	1.283	4.06226		58.1835	3.53705	0.779423	4.06226		62.8879	4.25827		0.130408	yes		ECDF35	21	30.242	0.022222	Critera: Rb_ppm_SQ_m85 < 1;C207_235 > 0.80705; C207_235 < 0.85791;
9	ECDF36	mapping	3043.24	7115.16	0.0641	10.902	0.435		56.1858	3.36037	0.342279	4.76497	0.890624	63.0048	4.21832		56.713		70.7287	3.84159	1.25884	3.85225		56.1858	3.36037	0.794385	3.85225		64.1758	4.24176		0.127166	yes		ECDF36	22	31.682	0.02328	Critera: Rb_ppm_SQ_m85 < 1;C207_235 > 0.85791; C207_235 < 0.91437;
9	ECDF37	mapping	3114.51	7334.41	0.0631	10.679	0.458		52.7053	3.67524	0.343992	4.88122	0.923965	66.8365	4.66412		53.1998		64.8119	3.7962	1.2297	4.44156		52.7053	3.67524	0.813204	4.44156		67.1359	4.88472		0.117133	yes		ECDF37	22	31.682	0.02328	Critera: Rb_ppm_SQ_m85 < 1;C207_235 > 0.91437; C207_235 < 0.98669;
9	ECDF38	mapping	3138.47	7695.22	0.0573	10.21	0.479		50.0186	3.76639	0.358204	4.88552	0.778627	67.6554	5.05325		50.488		56.9267	4.1224	1.13811	4.56263		50.0186	3.76639	0.878651	4.56263		66.1222	5.32556		0.0977975	yes		ECDF38	21	30.242	0.022222	Critera: Rb_ppm_SQ_m85 < 1;C207_235 > 0.98669; C207_235 < 1.0908;
9	ECDF39	mapping	3418.22	8215	0.0586	9.467	0.49		47.7108	3.8532	0.389194	4.89706	0.694108	64.6086	5.58982		48.1584		49.4351	4.73217	1.03614	4.10914		47.7108	3.8532	0.96512	4.10914		62.9295	5.79534		0.0936487	yes		ECDF39	22	31.682	0.02328	Critera: Rb_ppm_SQ_m85 < 1;C207_235 > 1.0908; C207_235 < 1.2884;
9	ECDF40	mapping	3840.15	9373.05	0.0501	8.659	0.539		42.3375	4.97319	0.444124	4.86591	0.457507	60.1781	7.11937		42.7347		39.5154	5.79009	0.933343	4.80467		42.3375	4.97319	1.07142	4.80467		62.0428	8.19839		0.0700059	yes		ECDF40	22	31.682	0.02328	Critera: Rb_ppm_SQ_m85 < 1;C207_235 > 1.2884; C207_235 < 1.7048;
9	ECDF41	mapping	4087.01	10523.9	0.0454	5.807	0.599		28.6252	10.6558	0.508206	5.57896	-0.5293	67.1629	13.9294		28.8938		21.8681	13.4883	0.763945	4.20556		28.6252	10.6558	1.309	4.20556		62.4124	24.5074		0.0523471	yes		ECDF41	21	30.242	0.022222	Critera: Rb_ppm_SQ_m85 < 1;C207_235 > 1.7048; C207_235 < 4.9245;
10	C_DBT_1	spot	3254	7850	0.0548	10.141	0.355		58.3886	3.20839	0.3011	3.46452	-0.56923	65.9975	4.09318		58.689		82.7942	4.75776	1.41799	3.47007		58.3886	3.20839	0.705226	3.47007		67.2742	4.81242		0.14002	yes							DBT	n=30	Lower Intercept Age [Ma] ±2s		64.6	2.4 / 3.1		Isochron Age [Ma] ±2s		65.3
10	C_DBT_2	spot	2625	6130	0.0336	8.246	0.303		57.4732	3.10542	0.324	3.00526	0.40725	63.0379	4.22486		57.7689		76.9172	3.87289	1.33831	3.61698		57.4732	3.10542	0.747209	3.61698		65.7795	4.94864		0.0981592	yes							spots		MSWD		0.939449			MSWD		0.49463
10	C_DBT_3	spot	2906	6540	0.0516	13.992	0.379		67.0897	2.75269	0.2419	2.54878	0.44863	66.3386	2.86464		67.4348		124.361	3.08602	1.85366	2.61319		67.0897	2.75269	0.539473	2.61319		67.2542	3.41611		0.143498	yes									207Pb/206Pbinitial		0.683097	0.0438036		206Pb/208Pbinitial		0.550798
10	C_DBT_4	spot	3114	6870	0.0583	13.496	0.381		65.4638	2.69598	0.2521	2.64623	0.52489	66.4142	2.98892		65.8006		116.907	3.19859	1.78582	2.67857		65.4638	2.69598	0.559967	2.67857		67.8186	3.51467		0.157959	yes
10	C_DBT_5	spot	3388	8160	0.0483	11.721	0.398		59.9925	2.63129	0.2919	2.35139	0.50178	65.7808	3.50451		60.3012		85.0428	2.98622	1.41756	2.25525		59.9925	2.63129	0.70544	2.25525		65.4722	4.25948		0.109747	yes
10	C_DBT_6	spot	2721	6220	0.0367	10.991	0.352		61.65	2.89192	0.2835	2.656	0.37761	65.388	3.47999		61.9671		94.2325	3.47635	1.52851	2.64404		61.65	2.89192	0.654233	2.64404		66.633	4.16544		0.098673	yes
10	C_DBT_7	spot	1922	4561	0.0281	8.402	0.254		64.9255	2.79664	0.2742	3.04378	0.59667	63.5396	3.2677		65.2595		99.9601	3.3852	1.53961	2.92718		64.9255	2.79664	0.649514	2.92718		63.5427	3.87641		0.104749	yes
10	C_DBT_8	spot	2245	4950	0.0304	9.971	0.287		65.1728	2.91667	0.261	2.77738	0.52689	65.3364	3.16587		65.5081		112.544	3.2751	1.72685	2.67125		65.1728	2.91667	0.579088	2.67125		67.0915	3.74637		0.107368	yes
10	C_DBT_9	spot	3065	6930	0.0435	13.834	0.393		66.0536	2.6685	0.2556	2.1324	0.34409	65.2901	2.91209		66.3934		113.276	3.06372	1.71491	2.02508		66.0536	2.6685	0.58312	2.02508		65.9875	3.52914		0.111548	yes
10	C_DBT_10	spot	2686	6050	0.0317	11.872	0.342		65.7995	2.77217	0.2648	2.7993	0.40364	64.1351	3.11028		66.138		110.184	3.64707	1.67454	2.78849		65.7995	2.77217	0.597177	2.78849		65.492	3.65641		0.092211	yes
10	C_DBT_11	spot	3605	8400	0.046	13.019	0.421		61.687	2.59025	0.2871	2.19924	0.22404	64.7618	3.33366		62.0044		91.9456	3.24231	1.49052	2.00517		61.687	2.59025	0.670908	2.00517		65.6455	3.99984		0.101797	yes
10	C_DBT_12	spot	2988	6880	0.0464	13.201	0.377		65.8417	2.7006	0.2546	2.58514	0.43599	65.6523	2.98224		66.1804		111.937	3.34806	1.7001	2.5244		65.8417	2.7006	0.588202	2.5244		65.9282	3.57765		0.123273	yes
10	C_DBT_13	spot	2849	6650	0.0437	11.682	0.361		63.3234	2.88397	0.2795	2.91465	0.020105	64.3005	3.39856		63.6492		98.7087	3.57902	1.5588	2.70347		63.3234	2.88397	0.641518	2.70347		65.5849	4.01228		0.115671	yes
10	C_DBT_14	spot	2729	6176	0.0511	13.55	0.373		67.5311	2.68544	0.2517	2.91556	0.065899	64.4467	2.92772		67.8785		118.074	3.27771	1.74844	2.74445		67.5311	2.68544	0.571939	2.74445		65.1315	3.43348		0.139363	yes
10	C_DBT_15	spot	2607	5880	0.038	12.415	0.333		68.7063	2.854	0.2477	2.74008	0.33156	63.9332	2.89538		69.0598		122.579	3.19695	1.7841	2.56779		68.7063	2.854	0.560508	2.56779		64.6064	3.46294		0.117544	yes
10	C_DBT_16	spot	2990	7400	0.0261	8.888	0.366		53.968	3.12465	0.341	3.89983	-0.101	63.9514	4.93329		54.2457		64.4761	4.17275	1.19471	3.96885		53.968	3.12465	0.837024	3.96885		64.1954	5.62127		0.0592979	yes
10	C_DBT_17	spot	2636	6040	0.0459	12.975	0.357		68.2495	2.92961	0.2558	2.77501	0.58076	63.1661	2.99712		68.6006		116.584	3.48274	1.7082	2.64533		68.2495	2.92961	0.58541	2.64533		63.7572	3.60496		0.129065	yes
10	C_DBT_18	spot	2808	6390	0.0549	13.78	0.369		69.0762	2.77942	0.2486	2.4372	0.53115	63.4608	2.81973		69.4315		122.313	2.99687	1.7707	2.41919		69.0762	2.77942	0.564749	2.41919		64.0469	3.4032		0.152433	yes
10	C_DBT_19	spot	2533	5810	0.0461	12.775	0.354		67.8884	2.72592	0.2571	2.44122	0.48639	63.3084	2.90061		68.2376		115.085	3.20386	1.6952	2.51791		67.8884	2.72592	0.589899	2.51791		63.8627	3.49299		0.130059	yes
10	C_DBT_20	spot	2564	5700	0.0477	14.838	0.389		68.7063	2.6991	0.2362	2.95926	0.33629	65.6168	2.79162		69.0598		129.405	3.3226	1.88345	2.56763		68.7063	2.6991	0.53094	2.56763		66.1153	3.2764		0.130222	yes
10	C_DBT_21	spot	2740	6130	0.0482	14.064	0.384		68.8908	2.73852	0.26	2.67451	0.27443	61.9664	2.9113		69.2452		118.229	3.57304	1.71618	2.68339		68.8908	2.73852	0.582691	2.68339		63.305	3.43174		0.126767	yes
10	C_DBT_22	spot	2787	6290	0.0455	13.559	0.373		67.5311	2.65056	0.251	2.94574	0.38454	64.551	2.91408		67.8785		117.988	3.40014	1.74717	2.54295		67.5311	2.65056	0.572355	2.54295		65.1099	3.41034		0.123998	yes
10	C_DBT_23	spot	2557	5880	0.0433	11.979	0.359		64.1144	2.89789	0.2702	2.87032	0.32257	64.9685	3.28739		64.4443		104.373	3.60765	1.62792	2.80277		64.1144	2.89789	0.61428	2.80277		66.2693	3.89354		0.118034	yes
10	C_DBT_24	spot	2534	5904	0.0612	12.999	0.374		65.7995	2.8482	0.2611	2.72741	0.37875	64.7007	3.10326		66.138		110.13	3.196	1.67372	2.69186		65.7995	2.8482	0.597473	2.69186		65.4763	3.71179		0.162307	yes
10	C_DBT_25	spot	1733	4040	0.0267	9.08	0.26		66.7407	3.20865	0.2608	3.36158	0.36976	63.8362	3.29116		67.0841		109.164	3.38835	1.63565	3.04057		66.7407	3.20865	0.611379	3.04057		63.8268	3.95939		0.100648	yes
10	C_DBT_26	spot	3036	7050	0.0631	10.479	0.403		55.9081	3.14058	0.3281	3.29091	0.29847	64.0598	4.46235		56.1957		71.547	3.30785	1.27973	3.01637		55.9081	3.14058	0.781417	3.01637		65.4666	5.23597		0.134913	yes
10	C_DBT_27	spot	2858	6670	0.0489	10.821	0.369		60.3807	2.79812	0.308	2.49374	0.41156	62.677	3.69486		60.6913		84.8159	3.18414	1.40469	2.25667		60.3807	2.79812	0.711903	2.25667		64.6781	4.37201		0.119965	yes
10	C_DBT_28	spot	3350	7750	0.0576	13.82	0.472		59.5056	2.88899	0.2993	2.47299	0.088377	65.0666	3.69978		59.8118		85.7245	3.75023	1.44061	2.35843		59.5056	2.88899	0.69415	2.35843		66.6703	4.44266		0.111822	yes
10	C_DBT_29	spot	2094	4561	0.0388	11.437	0.308		68.6603	2.85329	0.2555	2.92866	0.60893	62.8331	2.96905		69.0136		123.063	3.44483	1.79234	3.1529		68.6603	2.85329	0.55793	3.1529		64.7811	3.45807		0.130592	yes
10	C_DBT_30	spot	2153	4830	0.0344	12.949	0.346		68.0684	2.76579	0.2433	3.43661	0.2084	65.1807	2.95591		68.4186		126.059	4.12299	1.85194	3.69519		68.0684	2.76579	0.539974	3.69519		66.2664	3.37822		0.104805	yes
[truncated: 4 more columns]

## Sheet: 01_VAH286-8
-------- Please scroll down and right for further information --------																																Lower Intercept Age [Ma] ±2s		208	24 / 25							Isochron Age [Ma] ±95% conf.		209	31 / 31		86-TW Intercept Age [Ma] ±95% conf.		207
VAH286-8_2	n=40 (c. 30s / 20 pixels each)																															MSWD		0.913379								MSWD		1.30444			MSWD		1.44255
Critera: Ca_ppm_SQ_m43>350000;Th_U<2;Ce_ppm_SQ_m140<100																																207Pb/206Pbinitial		0.823173	0.00621377							206Pb/208Pbinitial		0.480762	0.00451457		208Pb/206Pbinitial		2.07718
Pooling channel: Final238_208
	Element concentrations (semi-quantitative data normalized to 100% metal CO3 to obtain fully quantified data)																															Tera-Wasserburg columns										Isochron columns					86-TW (sensu Parrish et al., 2018)
	Mg [ppm]	Int2SE	Ca [ppm]	Int2SE	V [ppm]	Int2SE	Mn [ppm]	Int2SE	Fe [ppm]	Int2SE	Cu [ppm]	Int2SE	Zn [ppm]	Int2SE	Ga [ppm]	Int2SE	Rb [ppm]	Int2SE	Sr [ppm]	Int2SE	Ba [ppm]	Int2SE	Ce [ppm]	Int2SE		207Pb (cps)	208Pb (cps)	Th [ppm]	U [ppm]	Pb [ppm]		238U/206Pb	±2s [%]	207Pb/206Pb	±2s [%]	rho	207Pb-corrected age [Ma]	±2s		206Pbrad [%]		238U/208Pbc	±2s [%]	206Pbt/208Pbc	±2s [%]		238U/206Pb	±2s [%]	208Pbc/206Pbt
ECDFGlobal	606	14.6	393000	2700	5.02	0.281	6300	78	1470	52.5	0.575	0.0603	1.26	0.058	0.622	0.0207	0.0775	0.0117	352	4.8	11.7	0.354	38.4	1.49		2738.87	6928.44	0.0595	0.059	0.146		1.57023	4.40978	0.781851	1.78499	-0.582568	215.883	78.8454		5.21434		0.799105	5.09252	0.50891	1.35382		1.57023	4.40978	1.96498
ECDF0	454	33.4	392000	15000	2.62	0.783	7390	397	1510	157	0.393	0.116	0.653	0.13	0.316	0.0387	0.0596	0.0065	391	20.7	6.46	0.597	13.7	1.87		3973.01	9694.89	0.0182	0.015	0.213		0.282313	5.43991	0.823268	2.44877	-0.0376699	-2.78418	620.046		0.937493		0.139279	5.03394	0.49335	2.45214		0.282313	5.43991	2.02696
ECDF1	474	55.8	393000	15300	2.9	1.28	6800	408	1440	196	0.825	0.418	1.07	0.492	0.364	0.0507	0.0505	0.00744	337	17.5	6.76	1.06	15.2	2		3321.13	8361.09	0.0194	0.018	0.186		0.374287	2.52222	0.816182	2.9576	0.364975	153.699	543.509		1.24292		0.182262	2.48736	0.486957	2.62718		0.374287	2.52222	2.05357
ECDF2	526	52.9	392000	15800	5.53	2.03	7020	411	1550	171	0.913	0.485	1.26	0.377	0.393	0.0419	0.054	0.00903	339	21.7	7.46	0.662	15.5	1.94		3537.56	8925.35	0.0215	0.023	0.196		0.476167	3.58645	0.82832	2.95485	0.518917	-90.0943	444.396		1.58123		0.226154	2.76584	0.474946	2.7175		0.476167	3.58645	2.1055
ECDF3	518	65.9	393000	10900	4.51	2.47	6660	605	1440	252	0.763	0.378	1.35	0.462	0.38	0.0647	0.0434	0.00718	340	24.4	7.08	1.27	17	3.12		3080.5	7899.38	0.023	0.023	0.173		0.531738	2.58774	0.790871	2.87777	0.378797	491.872	350.717		1.76577		0.260258	1.81787	0.489448	2.30581		0.531738	2.58774	2.04312
ECDF4	508	49.8	393000	19200	5.04	1.62	6860	656	1450	153	0.478	0.273	1.23	0.379	0.381	0.085	0.0428	0.00849	341	29.7	7.38	1.69	19.5	5.9		3498.1	8806.66	0.0282	0.03	0.2		0.598208	2.47558	0.833904	2.55626	0.753129	-150.019	313.336		1.9865		0.288093	1.57009	0.481594	2.65328		0.598208	2.47558	2.07644
ECDF5	542	88.6	392000	12600	5.8	3.16	6890	517	1580	348	1.04	0.622	1.76	1.06	0.463	0.0754	0.216	0.331	345	31.6	10.6	2.79	23.5	4.78		2995.79	7618.21	0.0263	0.03	0.177		0.664036	2.75416	0.800146	2.94977	0.403139	283.529	295.965		2.2051		0.327709	1.99046	0.493511	2.68125		0.664036	2.75416	2.0263
ECDF6	552	118	393000	13500	3.78	1.13	6710	490	1140	219	0.376	0.161	0.86	0.185	0.346	0.0684	0.0453	0.0078	344	49.7	7.93	1.39	20	4.64		2869.16	6682.41	0.0259	0.029	0.159		0.710531	2.17328	0.802296	2.85683	0.778604	240.744	270.182		2.3595		0.359496	1.33008	0.505954	2.31411		0.710531	2.17328	1.97646
ECDF7	560	81.1	393000	12800	3.7	1.6	6600	410	1380	220	0.269	0.127	0.91	0.233	0.538	0.0991	0.0474	0.00679	344	23.5	9.14	1.49	28.5	6.93		2676.69	6726.8	0.0346	0.031	0.158		0.758631	2.39564	0.789291	2.71836	0.748659	363.769	235.136		2.51923		0.3835	1.25479	0.505516	2.737		0.758631	2.39564	1.97818
ECDF8	564	90	392000	13500	6.46	3.96	7110	748	1810	334	0.668	0.572	1.33	0.614	0.473	0.0988	0.0608	0.0183	390	37.9	10.3	1.86	28.7	6.65		3300.44	8230.45	0.0318	0.04	0.192		0.82407	2.80529	0.815179	2.53014	0.321243	80.1255	214.859		2.73653		0.411278	1.01134	0.499082	3.01678		0.82407	2.80529	2.00368
ECDF9	579	72.3	393000	11400	3.26	0.91	6720	632	1450	204	0.309	0.147	0.935	0.207	0.487	0.0931	0.0502	0.00792	334	25	9.64	1.9	26.9	6.1		2703.9	6832.39	0.0311	0.035	0.157		0.855573	2.30897	0.787809	2.60083	0.638417	337.085	200.241		2.84115		0.42687	1.11358	0.498929	2.59671		0.855573	2.30897	2.00429
ECDF10	572	95.8	392000	20600	3.8	1.44	6980	680	1260	282	0.33	0.139	1.09	0.262	0.503	0.0938	0.0533	0.0214	378	42.3	11.5	2.43	29.7	6.47		2676.92	6703.83	0.0418	0.037	0.159		0.916849	2.44056	0.805734	2.86374	0.683826	156.505	212.476		3.04463		0.452327	1.24759	0.493349	2.38815		0.916849	2.44056	2.02696
ECDF11	624	70.7	392000	20400	5.22	1.37	7150	488	1700	175	0.322	0.125	1.24	0.267	0.577	0.141	0.0449	0.0106	361	29.1	11.4	2.19	31.5	7.89		3188.12	8013.95	0.0423	0.047	0.192		0.968739	3.05851	0.810261	2.34245	0.623711	109.929	168.839		3.21694		0.47481	0.995328	0.490133	2.89117		0.968739	3.05851	2.04026
ECDF12	616	88.4	393000	15500	5.74	2.82	6540	621	1490	215	0.458	0.276	1.43	0.623	0.627	0.158	0.0708	0.0247	327	31.5	11.3	2.32	33.7	8.85		2836.36	7222.76	0.037	0.042	0.163		1.00068	3.49503	0.778629	2.77899	0.815952	362.58	179.817		3.32301		0.496506	1.32634	0.496168	2.64671		1.00068	3.49503	2.01545
ECDF13	621	98	393000	23200	4.36	1.97	6310	370	1460	207	0.463	0.196	1.02	0.233	0.686	0.138	0.0631	0.029	362	32.7	12.5	2.84	38.5	10.4		3032.7	7727.13	0.056	0.05	0.179		1.10937	2.67767	0.802244	2.52291	0.438094	155.238	155.511		3.68396		0.538504	1.1299	0.485413	2.26726		1.10937	2.67767	2.0601
ECDF14	613	104	393000	19900	4.27	1.09	6320	609	1270	257	0.346	0.116	1.26	0.253	0.446	0.0811	0.0449	0.0186	350	28.3	9.94	2.02	26.9	6.21		2837.63	7191.84	0.0474	0.048	0.164		1.15837	3.00991	0.81664	3.05683	0.396499	46.6643	183.235		3.84666		0.566367	1.17017	0.488935	3.17617		1.15837	3.00991	2.04526
ECDF15	529	93.6	394000	20800	4.06	1.5	5640	887	1400	346	0.476	0.316	1.29	0.503	0.576	0.131	0.0943	0.0463	350	58.7	11.8	2.27	33.4	6.98		2367.08	5878.16	0.0502	0.043	0.141		1.16904	3.39129	0.789694	2.40806	0.632986	234.714	138.301		3.8821		0.601699	0.986697	0.514694	3.52272		1.16904	3.39129	1.9429
ECDF16	611	95.9	393000	15600	3.9	0.787	5860	307	1470	310	0.365	0.144	1.13	0.232	0.46	0.0691	0.0451	0.0093	328	24.6	9.17	1.36	29.6	6.6		2755.12	7013.56	0.0452	0.049	0.153		1.25654	2.56922	0.80255	2.51673	0.682039	135.191	137.309		4.17267		0.616353	0.953209	0.490515	2.45103		1.25654	2.56922	2.03867
ECDF17	585	77.3	393000	17700	3.45	1.21	6670	442	1410	281	0.337	0.143	0.888	0.199	0.733	0.13	0.054	0.00831	364	28.8	14	2.11	43	9.84		2636.93	6676.77	0.058	0.052	0.158		1.28135	2.35993	0.794341	2.83983	0.711616	184.878	148.331		4.25504		0.643236	0.951521	0.501999	2.66244		1.28135	2.35993	1.99204
ECDF18	609	79.1	392000	17700	4.05	0.987	6750	348	1520	260	0.214	0.0714	1	0.187	0.627	0.112	0.0426	0.00807	347	30.3	12.1	1.44	38.6	7.47		2343.5	5911.07	0.0501	0.048	0.137		1.33598	3.27282	0.780359	3.29184	0.619081	262.294	159.607		4.43646		0.678248	1.05767	0.507679	3.32259		1.33598	3.27282	1.96975
ECDF19	551	64.6	393000	21600	3.8	1.04	5930	451	1480	307	0.327	0.147	1.17	0.317	0.7	0.131	0.045	0.00934	329	26.7	12.7	2.31	45.4	9.43		2651.66	6754.6	0.0558	0.056	0.155		1.39677	2.29803	0.783848	3.03383	0.594423	230.791	142.264		4.63835		0.704804	0.978092	0.504594	2.41518		1.39677	2.29803	1.98179
ECDF20	620	57.2	393000	15500	5.26	1.39	5860	303	1290	250	0.425	0.201	1.26	0.275	0.767	0.104	0.0469	0.00946	346	21.3	13.2	1.46	52.2	6.38		2530.83	6549.6	0.06	0.055	0.147		1.45834	3.37153	0.77948	3.05141	0.56818	245.427	136.201		4.84278		0.731323	0.928481	0.501477	3.47242		1.45834	3.37153	1.99411
ECDF21	506	45.5	393000	24400	2.8	0.884	6580	545	1220	280	0.131	0.0334	0.957	0.263	0.728	0.142	0.0568	0.0191	342	25.1	14.4	2.45	46.3	9.53		2496.43	6274.3	0.0588	0.058	0.151		1.45258	2.85886	0.775253	3.29764	0.6266	269.909	145.966		4.82365		0.747754	1.13713	0.514777	3.04606		1.45258	2.85886	1.94259
ECDF22	625	79.4	393000	21300	5.44	1.37	6100	419	1790	330	0.278	0.1	1.48	0.308	0.724	0.149	0.0472	0.00966	379	26.8	13.9	2.18	44.4	9.05		2926.94	7491.16	0.0724	0.073	0.175		1.61691	3.16257	0.783963	2.78714	0.718346	199.102	113.96		5.36937		0.802824	1.03812	0.496517	3.19769		1.61691	3.16257	2.01403
ECDF23	650	111	393000	12200	4.49	1.49	6200	262	1360	338	0.27	0.157	1.34	0.411	0.649	0.112	0.041	0.00624	369	27.8	12.8	2.27	45.1	8.47		2495.48	6315.31	0.0651	0.063	0.148		1.62252	1.97611	0.779919	3.43034	0.554971	218.665	137.04		5.38801		0.832563	1.01918	0.513128	2.10941		1.62252	1.97611	1.94883
ECDF24	585	68.1	393000	17300	4.04	1.86	6060	430	1020	222	0.385	0.225	1.01	0.328	0.765	0.141	0.0694	0.0434	337	27	13.6	2.45	49.8	8.47		2038.56	5180	0.0625	0.055	0.122		1.71316	2.5859	0.768966	3.03328	0.690406	259.018	113.574		5.68899		0.879721	1.07286	0.513507	3.01214		1.71316	2.5859	1.94739
ECDF25	589	73.3	393000	18000	5.91	1.95	5940	445	1190	216	0.405	0.145	1.48	0.336	0.599	0.0992	0.068	0.0297	345	26.9	12.8	2.24	42.3	8.52		2382.1	5949.8	0.0691	0.064	0.138		1.7709	2.35045	0.786157	2.79818	0.430957	171.854	104.926		5.88071		0.910914	0.940382	0.51438	2.40204		1.7709	2.35045	1.94409
ECDF26	623	109	393000	21800	5.05	1.59	6300	865	1580	433	0.329	0.131	1.57	0.354	0.655	0.136	0.0679	0.0304	338	54.3	13.6	2.18	42.6	9.1		2241.34	5731.42	0.0598	0.066	0.138		1.83509	2.12143	0.766835	3.38465	0.712365	251.409	117.31		6.0939		0.933511	0.955524	0.508699	2.40639		1.83509	2.12143	1.9658
ECDF27	532	88	394000	16200	3.94	1.34	5290	608	1170	352	0.405	0.191	1.26	0.281	0.683	0.0842	0.049	0.0179	287	38.4	14.3	2.42	48.7	8.42		2109.1	5295.81	0.0739	0.065	0.129		1.92567	2.45901	0.768067	3.48639	-0.213397	234.541	115.39		6.39468		0.981573	1.1125	0.50973	2.71491		1.92567	2.45901	1.96182
ECDF28	705	111	393000	21700	4.81	1.54	6720	512	1170	281	0.295	0.181	1.21	0.275	0.823	0.11	0.0924	0.062	366	25.8	15	1.82	56.5	8.49		2430.1	6180.67	0.0735	0.078	0.149		1.99996	3.75846	0.757952	4.04513	0.762376	266.854	126.332		6.64138		1.03181	0.999628	0.515915	4.011		1.99996	3.75846	1.9383
ECDF29	685	105	393000	16900	8.12	2.5	6490	333	1390	365	0.632	0.35	2.15	0.766	0.756	0.143	0.0942	0.0552	400	36.1	14	2.54	49	10.9		2422.02	6234.84	0.0867	0.083	0.151		2.08941	2.48404	0.769768	3.69177	0.482692	209.747	112.838		6.93841		1.07289	1.10336	0.513492	2.97664		2.08941	2.48404	1.94745
ECDF30	633	92.2	393000	14400	5	1.96	5910	318	1350	357	0.328	0.155	1.23	0.31	0.762	0.132	0.0419	0.00769	346	24.3	13.5	2.27	49.2	9.58		2075.12	5359.96	0.0782	0.074	0.126		2.21678	3.94364	0.755278	3.11129	0.543608	250.823	88.7505		7.36139		1.13727	1.53641	0.513026	4.12834		2.21678	3.94364	1.94922
ECDF31	653	104	393000	17900	4.94	1.28	5640	325	1460	363	0.451	0.203	1.48	0.373	0.778	0.13	0.0319	0.00765	337	30.7	13	2.16	48.2	8.43		2177.04	5325.62	0.0747	0.076	0.122		2.29307	2.54606	0.757029	3.60884	0.725207	236.392	98.7547		7.61474		1.23664	1.12044	0.539293	2.3914		2.29307	2.54606	1.85428
ECDF32	634	104	393000	12900	5.64	1.83	5770	519	1330	333	0.358	0.172	1.33	0.285	0.858	0.167	0.0359	0.00746	335	26.6	13.4	2.01	56.3	10.1		2109.37	5330.27	0.0815	0.085	0.126		2.53049	2.71137	0.749066	2.94737	0.575641	239.958	73.1848		8.40315		1.32593	1.01303	0.523979	2.92181		2.53049	2.71137	1.90847
ECDF33	633	97.1	393000	23900	6.59	2.49	5750	392	1260	275	0.516	0.207	1.4	0.442	0.8	0.129	0.0392	0.00923	331	23.3	13.3	2.02	56.8	7.66		2053.41	5441.65	0.0838	0.089	0.128		2.63838	3.36624	0.758003	3.28461	0.52834	202.766	78.9541		8.7614		1.38316	1.27361	0.524247	3.53165		2.63838	3.36624	1.9075
ECDF34	698	121	393000	18200	6.16	1.75	6100	494	1540	335	0.338	0.307	1.32	0.308	0.78	0.163	0.0494	0.0162	339	37.9	13.6	2.18	50	10.8		2050.81	5246.41	0.092	0.094	0.124		2.84947	2.41523	0.755461	3.38443	0.670186	195.144	74.8907		9.46239		1.4952	1.2935	0.524729	2.69106		2.84947	2.41523	1.90575
ECDF35	684	121	394000	19500	5.34	1.41	5660	391	1110	249	0.436	0.137	1.37	0.276	0.749	0.129	0.0474	0.0259	340	30.3	11.4	1.98	52.1	10.2		1984.62	5059.85	0.0904	0.096	0.118		2.97908	2.6194	0.739151	3.57065	0.41825	231.196	73.6075		9.8928		1.6236	1.40845	0.545001	2.71788		2.97908	2.6194	1.83486
ECDF36	718	106	393000	17400	5.11	1.67	5710	242	1340	377	0.278	0.129	1.07	0.263	0.872	0.125	0.0698	0.022	342	30.3	13.6	2.03	49.7	7.96		2011.43	5211.2	0.0984	0.11	0.123		3.32835	2.39563	0.73382	3.25089	0.336804	220.186	59.8998		11.0526		1.76527	1.76801	0.530374	2.73375		3.32835	2.39563	1.88546
ECDF37	667	108	393000	20900	5.01	1.27	5890	477	1160	265	0.248	0.0874	1.07	0.218	0.947	0.171	0.0556	0.0316	334	36.9	14.3	2.99	57.7	8.72		1824.19	4733.67	0.1205	0.117	0.117		3.74349	3.52022	0.739569	3.47955	0.269964	183.508	57.6081		12.4312		2.00986	2.21782	0.536896	3.74885		3.74349	3.52022	1.86256
ECDF38	894	132	393000	16500	7.25	1.77	5570	384	1320	204	0.765	0.322	1.61	0.487	0.705	0.108	0.103	0.0787	332	24.5	12.7	2.06	44.4	9.48		2451.62	6251.68	0.1516	0.175	0.145		4.36402	3.65332	0.715953	4.0677	0.520155	201.697	55.6259		14.4918		2.45931	2.42188	0.563543	3.80867		4.36402	3.65332	1.77449
ECDF39	864	102	393000	12600	10.4	2.52	5660	395	1470	152	0.562	0.268	1.67	0.36	0.611	0.133	0.0387	0.0151	356	27.4	11.7	1.92	41.1	9.03		2257.5	5692.45	0.089	0.217	0.136		5.55183	6.82472	0.690012	3.33835	-0.642065	196.95	37.0414		18.4363		3.27159	8.15255	0.589282	3.47987		5.55183	6.82472	1.69698
[truncated: 10 more columns]

## Sheet: 02_VAH286-2
-------- Please scroll down and right for further information --------																																Lower Intercept Age [Ma] ±2s		206.4	1.9 / 6.2							Isochron Age [Ma] ±2s		206.8	2 / 6.2		86-TW Intercept Age [Ma] ±95% conf.		206.9
VAH286-2_final	n=140 (c. 30s / 20 pixels each)																															MSWD		0.938365								MSWD		0.978874			MSWD		2.10209
Critera: Th_ppm_SQ_m232<0.1;Ca_ppm_SQ_m43>350000;U238_CPS<190000;U238_CPS>4000																																207Pb/206Pbinitial		0.846154	0.0105518							206Pb/208Pbinitial		0.471551	0.00612651		208Pb/206Pbinitial		2.11565
Pooling channel: Final238_208
	Element concentrations (semi-quantitative data normalized to 100% metal CO3 to obtain fully quantified data)																															Tera-Wasserburg columns										Isochron columns					86-TW (sensu Parrish et al., 2018)
	Mg [ppm]	Int2SE	Ca [ppm]	Int2SE	V [ppm]	Int2SE	Mn [ppm]	Int2SE	Fe [ppm]	Int2SE	Cu [ppm]	Int2SE	Zn [ppm]	Int2SE	Ga [ppm]	Int2SE	Rb [ppm]	Int2SE	Sr [ppm]	Int2SE	Ba [ppm]	Int2SE	Ce [ppm]	Int2SE		207Pb (cps)	208Pb (cps)	Th [ppm]	U [ppm]	Pb [ppm]		238U/206Pb	±2s [%]	207Pb/206Pb	±2s [%]	rho	207Pb-corrected age [Ma]	±2s		206Pbrad [%]		238U/208Pbc	±2s [%]	206Pbt/208Pbc	±2s [%]		238U/206Pb	±2s [%]	208Pbc/206Pbt
ECDFGlobal	1650	29.1	393000	846	0.621	0.0141	2590	41.6	3510	45.2	1.64	0.0514	3.5	0.0604	0.766	0.0213	0.0245	0.000822	581	3.77	10.5	0.0916	27.8	0.876		945.42	2164.89	0.0094	0.741	0.091		18.559	1.37689	0.368303	2.70393	-0.75197	205.239	5.38093		60.2933		23.3112	2.50104	1.25606	2.31981		18.559	1.37689	0.796143
ECDF0	1320	288	395000	11800	0.685	0.247	2880	563	754	271	0.603	0.295	1.41	0.279	0.569	0.199	0.0324	0.0286	798	114	8.37	0.92	20.7	7.55		2188.89	5548.33	0.006	0.069	0.165		1.70123	10.8948	0.799959	5.00348	0.615956	216.328	192.456		5.52683		0.829337	9.04232	0.487493	4.39243		1.70123	10.8948	2.05131
ECDF1	1600	192	394000	11500	0.4	0.102	2390	260	1640	390	0.771	0.28	1.79	0.225	0.232	0.053	0.0198	0.0051	770	70.4	6.84	0.535	7.87	1.9		1359.74	3444.85	0.0028	0.075	0.11		2.63737	4.90506	0.758312	4.54274	0.49864	264.7	106.959		8.5681		1.37985	5.51261	0.523193	4.13295		2.63737	4.90506	1.91134
ECDF2	1440	179	395000	9110	0.4	0.134	2160	368	1520	343	0.537	0.22	1.57	0.202	0.294	0.104	0.0127	0.00427	811	60.4	7.04	0.507	10.3	4.37		1283.35	3439.4	0.0032	0.099	0.106		3.53377	4.68534	0.748655	4.72677	-0.676429	219.767	82.1772		11.4803		1.90788	4.559	0.5399	4.06079		3.53377	4.68534	1.8522
ECDF3	1560	202	394000	7930	0.613	0.407	2570	319	1970	301	1.58	1.24	2.28	0.929	0.414	0.163	0.0507	0.0281	713	69.5	8.01	0.903	15.2	5.8		1710.34	4391.06	0.0063	0.167	0.138		4.70422	5.24779	0.756685	4.45673	0.473852	152.017	59.5346		15.2827		2.4323	3.71592	0.517047	4.24416		4.70422	5.24779	1.93406
ECDF4	1570	174	394000	10300	0.465	0.168	2560	358	2100	515	1.47	1.04	2.62	1.18	0.409	0.18	0.0305	0.0138	672	66.4	7.44	1.16	11.8	4.68		1655.7	3521.07	0.012	0.209	0.134		5.76715	4.76779	0.72959	5.14726	0.708272	161.472	53.6037		18.7359		3.23497	3.90603	0.560931	4.80051		5.76715	4.76779	1.78275
ECDF5	1610	167	394000	10400	0.462	0.21	2720	387	2260	326	2.66	1.7	3.76	1.63	0.591	0.24	0.0538	0.0255	650	71.3	8.56	1.1	20.8	9.35		1745.93	3959.27	0.0143	0.27	0.13		7.29654	6.14941	0.675046	3.45988	0.618283	187.102	29.1608		23.7045		4.36575	4.06843	0.598331	4.55892		7.29654	6.14941	1.67131
ECDF6	1790	307	393000	10400	0.408	0.089	2630	524	2520	326	2.49	1.02	3.32	0.821	0.658	0.257	0.0305	0.0104	645	58.9	8.89	1.02	24.5	11		1392.54	3435.95	0.0228	0.284	0.115		8.30017	3.12507	0.644368	3.79747	0.411783	193.899	25.1853		26.965		5.31208	2.56943	0.639996	3.77245		8.30017	3.12507	1.56251
ECDF7	1600	301	393000	15800	0.383	0.147	2680	562	2630	434	2.37	1.13	3.3	0.928	0.801	0.358	0.0592	0.0255	645	97.8	8.87	0.948	18.4	9.53		1357.68	3303.86	0.0186	0.318	0.114		9.07756	6.4127	0.615622	4.71106	0.776643	202.464	29.0386		29.4905		6.13417	1.70463	0.675751	5.86707		9.07756	6.4127	1.47984
ECDF8	1610	292	393000	7510	0.512	0.18	2740	528	3000	383	2.82	1.24	4.06	0.845	0.675	0.24	0.0221	0.00897	570	48.6	9.77	1	23.3	9.31		1342.91	3043.49	0.0152	0.314	0.105		9.42668	3.82082	0.586861	4.47759	0.761285	219.104	24.2113		30.6247		6.60653	1.85895	0.700833	4.33495		9.42668	3.82082	1.42687
ECDF9	1810	302	393000	6660	0.399	0.101	2650	537	2760	343	2.53	1.07	3.63	0.794	0.71	0.299	0.0441	0.0267	592	47.2	9.99	0.979	25	12.1		1366.44	3310.88	0.0158	0.373	0.119		9.80642	3.33865	0.574394	4.70223	0.753136	220.728	23.5574		31.8584		6.99346	1.71151	0.713151	3.10481		9.80642	3.33865	1.40223
ECDF10	1770	449	393000	11200	0.472	0.179	2350	535	2620	292	1.63	0.456	2.9	0.602	0.737	0.319	0.0268	0.0142	572	69.6	8.67	0.992	28.4	13.3		1087.87	2561.72	0.027	0.296	0.09		10.1554	3.20253	0.578899	4.24387	0.626381	209.727	20.9212		32.992		7.5402	1.59702	0.742485	3.18009		10.1554	3.20253	1.34683
ECDF11	1750	357	393000	7310	0.442	0.108	2380	550	2940	371	1.99	0.638	3.2	0.648	0.492	0.174	0.0217	0.00849	600	52.4	9.65	1.01	19.7	7.98		1185.05	2851.51	0.0093	0.362	0.103		10.9866	2.5316	0.576795	4.15657	0.664902	195.526	18.6046		35.6925		7.92347	1.65179	0.721193	2.70727		10.9866	2.5316	1.38659
ECDF12	1700	399	394000	12800	0.383	0.0858	2110	422	2650	353	1.84	0.502	3.03	0.622	0.704	0.285	0.0228	0.0118	623	69.1	8.34	0.714	25.9	12.6		1082.04	2665.14	0.0234	0.363	0.098		11.0882	4.43479	0.542869	4.93063	0.690106	217.888	21.7865		36.0226		8.46985	1.54207	0.763861	5.04626		11.0882	4.43479	1.30914
ECDF13	1520	310	393000	11300	0.531	0.153	2930	474	3360	312	2.01	0.66	3.6	0.646	0.884	0.264	0.0302	0.0149	542	36.9	11.2	0.681	34.6	10.5		1202.56	2858.11	0.0274	0.403	0.104		11.6237	4.50421	0.551173	4.38316	0.609048	202.319	19.2533		37.7624		8.85678	1.62226	0.761956	4.03838		11.6237	4.50421	1.31241
ECDF14	1480	298	393000	12300	0.791	0.251	2920	585	3430	300	2.62	0.797	4.15	0.635	0.977	0.264	0.0317	0.0114	542	26.2	9.93	1.07	33.9	10.3		1534.37	3516.02	0.015	0.528	0.131		11.9123	3.20026	0.52358	5.93632	0.736213	215.737	22.0612		38.6999		9.31455	1.53756	0.781926	3.48318		11.9123	3.20026	1.27889
ECDF15	1540	313	393000	11100	0.608	0.162	2670	568	3070	332	3.1	0.861	3.87	0.706	0.721	0.214	0.0258	0.0108	532	44.3	9.66	0.956	29.1	11.8		1317.74	3160.06	0.0202	0.496	0.117		12.3774	3.90408	0.527492	4.18279	0.328027	205.221	16.6403		40.211		9.88168	1.70231	0.798362	3.85849		12.3774	3.90408	1.25256
ECDF16	1250	223	393000	12300	0.551	0.209	2890	446	3510	236	2.55	1.04	3.69	0.566	1.12	0.298	0.0352	0.0157	511	25.2	10.4	0.674	44.8	12.3		1240.12	2920.76	0.0352	0.487	0.111		12.7601	3.57694	0.530367	3.3668	0.711967	197.349	13.6538		41.4542		10.2781	1.48658	0.805483	3.47553		12.7601	3.57694	1.24149
ECDF17	1620	366	393000	10400	0.586	0.209	2400	479	3340	339	2.06	0.46	3.63	0.393	0.701	0.236	0.0201	0.0104	546	30.7	9.73	0.772	24.6	9.56		1127.79	2618	0.0137	0.441	0.1		12.5521	2.99388	0.521761	3.2362	0.492881	205.998	12.8566		40.7783		10.4786	1.46757	0.834811	3.41674		12.5521	2.99388	1.19788
ECDF18	1600	404	393000	10400	0.637	0.137	2700	561	3410	457	3.56	1.1	4.64	0.924	0.859	0.247	0.0311	0.0108	514	35.9	9.89	0.798	33.1	10.2		1430.08	3499.54	0.0168	0.592	0.127		13.3639	3.42907	0.493886	4.44912	0.779924	210.066	15.1967		43.4159		10.7969	1.45709	0.80791	3.59856		13.3639	3.42907	1.23776
ECDF19	1600	324	393000	8500	0.528	0.144	2550	510	3150	370	1.71	0.444	3.32	0.536	0.765	0.261	0.0185	0.00771	558	46.4	10	1	26.8	10.9		1069.11	2523.02	0.0087	0.441	0.095		13.192	2.53514	0.507106	3.82764	0.343297	204.871	13.2018		42.8573		10.9984	1.46371	0.833717	2.97668		13.192	2.53514	1.19945
ECDF20	1640	416	393000	10700	0.478	0.155	2460	543	3120	381	2.22	0.622	3.31	0.549	0.571	0.206	0.0272	0.0118	568	48.5	9.53	0.801	21.9	9.43		1168.16	2767.99	0.0102	0.506	0.107		13.3516	3.37499	0.502894	3.77604	0.332242	204.937	13.6137		43.3757		11.2614	1.44613	0.843455	3.2187		13.3516	3.37499	1.1856
ECDF21	1510	304	392000	11100	0.779	0.249	3060	539	3660	486	2.52	0.881	4.3	0.726	1.09	0.258	0.0374	0.0172	548	31.3	10.3	0.906	39.3	10.6		1304.29	3069.55	0.0199	0.58	0.121		13.2892	2.83101	0.49014	3.77804	0.520869	213.456	12.975		43.1731		11.5347	1.44445	0.867973	3.15232		13.2892	2.83101	1.15211
ECDF22	2070	446	393000	7680	0.524	0.119	2130	591	2820	370	2.32	0.537	3.29	0.475	0.631	0.254	0.0209	0.00747	591	57.1	8.4	0.925	21.7	11.4		907.477	2379.99	0.0122	0.445	0.091		13.4975	3.27137	0.478484	4.50906	-0.141739	217.004	14.7966		43.8498		11.8298	1.48303	0.876442	3.7604		13.4975	3.27137	1.14098
ECDF23	1790	311	393000	12100	0.551	0.133	2250	556	2980	348	2	0.418	3.51	0.588	0.47	0.194	0.0259	0.0123	573	36.8	9.49	0.967	15.1	7.09		1071.99	2534.39	0.0061	0.483	0.097		13.7735	2.05332	0.485093	4.16073	0.577143	208.919	12.7459		44.7464		12.0965	1.48553	0.878248	2.49443		13.7735	2.05332	1.13863
ECDF24	1440	286	393000	9770	0.561	0.105	2850	575	3370	285	1.71	0.534	3.7	0.303	0.77	0.214	0.0331	0.0118	558	26.6	9.82	0.627	27.2	8.76		1182.8	2758.46	0.0099	0.537	0.108		13.6583	3.53857	0.488463	4.28922	0.680202	208.716	14.526		44.3723		12.2503	1.46156	0.89691	3.24302		13.6583	3.53857	1.11494
ECDF25	1700	319	393000	8200	0.661	0.268	2760	651	3150	557	1.68	0.515	3.19	0.524	0.567	0.202	0.0232	0.00648	600	48	9.04	1.05	19.2	7.46		1128.2	2709.9	0.0084	0.542	0.102		14.3534	3.38451	0.450319	4.22749	0.506443	219.667	13.1038		46.6302		12.7273	1.47052	0.886713	3.58187		14.3534	3.38451	1.12776
ECDF26	1760	328	393000	10900	0.541	0.0831	2320	577	3620	403	2.19	0.527	3.65	0.287	0.706	0.235	0.018	0.0045	563	38.8	9.85	0.695	25.3	10.3		1107.92	2673.99	0.0073	0.56	0.105		14.7148	3.23873	0.473124	4.92904	0.293999	202.107	14.4025		47.8045		12.8515	1.47998	0.873372	3.59108		14.7148	3.23873	1.14499
ECDF27	2110	446	393000	11800	0.488	0.078	1820	529	2630	274	2.23	0.448	3.43	0.318	0.497	0.221	0.0208	0.00702	578	47.5	9.1	0.834	12	7.63		923.945	2166.09	0.0027	0.454	0.083		14.8093	4.77541	0.467567	4.50417	0.589996	203.792	15.0786		48.1114		13.2468	1.44481	0.894492	4.8105		14.8093	4.77541	1.11795
ECDF28	1830	305	393000	8470	0.491	0.127	2530	495	3380	506	1.78	0.655	3.64	0.563	0.507	0.21	0.0193	0.00793	627	71.6	9.9	0.885	15	6.93		1102.46	2705.66	0.0053	0.587	0.106		14.7973	3.27708	0.468105	4.02171	0.793801	203.667	12.3747		48.0725		13.6166	1.46219	0.920209	3.70907		14.7973	3.27708	1.08671
ECDF29	2420	395	393000	7000	0.479	0.101	1610	368	2830	401	2.34	0.488	3.17	0.511	0.463	0.217	0.0108	0.00491	642	50.5	8.92	0.961	9.49	6.43		853.464	1965.27	0.004	0.447	0.079		15.3146	3.04968	0.473757	3.76409	0.735536	193.942	11.281		49.7532		13.7516	1.4514	0.89794	3.39562		15.3146	3.04968	1.11366
ECDF30	2000	417	393000	9630	0.42	0.0647	1690	402	3070	373	2.42	0.475	3.5	0.508	0.373	0.204	0.0199	0.00557	569	35.1	9.58	0.931	14.2	8.78		978.36	2302.56	0.0082	0.522	0.092		14.6837	3.12074	0.437202	4.4677	0.775595	221.818	12.8142		47.7032		14.1648	1.46198	0.964665	3.43583		14.6837	3.12074	1.03663
ECDF31	1430	218	393000	12200	0.58	0.0646	2890	555	3640	412	1.56	0.385	3.51	0.392	0.854	0.278	0.0234	0.0065	576	36.8	10.9	0.747	30.5	10.9		1107.76	2617.14	0.0103	0.601	0.104		15.241	2.88381	0.45476	4.79184	0.467099	204.708	13.0032		49.514		14.3223	1.44716	0.939721	3.01524		15.241	2.88381	1.06415
ECDF32	1500	349	393000	10000	0.592	0.149	2810	575	3630	327	2.24	0.78	3.6	0.338	0.741	0.262	0.0218	0.00922	574	39.2	10.9	0.749	28.5	11.1		1134.43	2722.85	0.0122	0.656	0.112		15.1499	2.23866	0.437276	4.12731	0.383669	215.026	10.8605		49.2179		14.6379	1.44979	0.966203	2.66114		15.1499	2.23866	1.03498
ECDF33	1610	242	393000	7500	0.678	0.2	2320	505	3980	438	1.65	0.457	3.53	0.529	0.575	0.217	0.0281	0.00812	565	28.3	10.8	0.897	19.2	8.59		911.55	2178.06	0.0067	0.507	0.084		15.9499	3.1886	0.443429	6.15647	0.647115	201.307	15.1488		51.817		14.9015	1.44875	0.934268	3.50436		15.9499	3.1886	1.07036
ECDF34	1910	372	393000	6440	0.699	0.388	2070	467	3300	323	1.79	0.352	3.08	0.408	0.639	0.252	0.0186	0.00644	599	37.4	9.86	0.866	21.5	10.2		840.174	2081.36	0.007	0.482	0.08		15.4782	2.18173	0.436861	4.62487	0.557066	210.725	11.5515		50.2844		15.1374	1.45722	0.977986	2.61948		15.4782	2.18173	1.02251
ECDF35	1740	414	392000	10800	0.69	0.207	2820	542	3500	576	1.94	0.531	3.3	0.562	0.993	0.283	0.0236	0.00881	563	48.9	9.68	0.92	39.3	13.7		1105.12	2722.28	0.0124	0.668	0.108		16.1387	3.64346	0.434802	3.89209	0.673632	203.195	11.33		52.4302		15.4849	1.4494	0.959491	3.87564		16.1387	3.64346	1.04222
ECDF36	1610	306	392000	9730	0.584	0.138	2710	553	3820	513	1.94	0.686	3.61	0.606	0.658	0.229	0.0185	0.00602	579	52.7	9.58	0.744	20.3	7.83		1160.26	2678.96	0.0064	0.669	0.109		15.8448	2.7679	0.44227	5.06108	0.501416	203.207	12.7257		51.4755		15.5749	1.45431	0.982967	3.5016		15.8448	2.7679	1.01733
ECDF37	1630	259	393000	11500	0.614	0.138	2420	523	3820	428	1.98	0.469	3.62	0.576	0.542	0.197	0.0256	0.0094	570	35.2	10.5	0.86	19.6	7.9		981.526	2339.57	0.0064	0.601	0.094		16.4835	3.32937	0.425939	4.279	0.712736	203.23	11.2542		53.5504		16.0044	1.44034	0.970933	3.63867		16.4835	3.32937	1.02994
ECDF38	1800	381	393000	7440	0.544	0.134	2300	500	3670	377	1.46	0.303	3.08	0.4	0.69	0.24	0.0147	0.00407	546	35	9.91	0.922	23.2	10		901.15	1988.28	0.0064	0.508	0.081		16.0702	2.23657	0.436907	3.88808	0.253592	203.018	9.80343		52.2078		16.1316	1.4515	1.00382	2.72741		16.0702	2.23657	0.996193
ECDF39	1770	344	392000	16700	0.955	0.498	2790	626	3610	599	1.86	0.576	3.65	0.72	0.852	0.294	0.0346	0.016	536	40	9.58	1.18	25.4	9.92		1023.44	2497.62	0.009	0.65	0.101		16.3244	3.44849	0.423877	3.95883	0.320203	206.188	10.9998		53.0334		16.4271	1.44889	1.00629	3.59658		16.3244	3.44849	0.993748
ECDF40	1700	449	392000	9830	0.613	0.113	2690	575	3690	456	1.92	0.575	3.72	0.514	0.929	0.287	0.0224	0.00936	562	31.4	10.9	0.855	35.8	11.4		1041.01	2424.68	0.0135	0.653	0.1		16.494	3.74165	0.428245	4.63134	0.232519	201.999	12.3193		53.5846		16.7368	1.44372	1.01472	3.99443		16.494	3.74165	0.985494
ECDF41	1440	261	393000	9920	0.724	0.23	2450	423	3720	238	1.82	0.596	3.5	0.374	0.934	0.316	0.0356	0.0116	548	26.1	11.2	0.971	32.6	11.9		967.011	2234.44	0.0114	0.612	0.093		16.5172	3.40874	0.417029	4.19012	0.593994	207.076	11.1273		53.6598		16.9492	1.45073	1.02616	3.78358		16.5172	3.40874	0.974507
ECDF42	1760	386	393000	11100	0.539	0.13	2460	527	3240	513	1.18	0.326	3.05	0.509	0.998	0.32	0.0163	0.00692	547	38.3	9.42	0.849	34.5	13.7		1022.55	2409.26	0.0115	0.651	0.098		16.9579	2.92685	0.42772	4.10711	0.765206	196.773	10.2393		55.0915		17.0121	1.44331	1.0032	2.67442		16.9579	2.92685	0.996814
ECDF43	1580	351	393000	11500	0.65	0.185	2860	447	3410	519	1.9	0.773	3.47	0.751	0.849	0.258	0.0216	0.00497	573	40.4	10.4	0.786	32.6	10.4		1026.24	2463.85	0.0081	0.676	0.1		16.8063	2.51816	0.404738	3.72511	0.68059	209.319	9.06153		54.5991		17.4243	1.44807	1.03677	2.85976		16.8063	2.51816	0.964531
ECDF44	1950	371	392000	12000	0.962	0.432	2650	473	3230	546	2.61	1.05	4.16	0.956	0.768	0.297	0.0295	0.0151	600	54.9	9.59	0.95	26.8	10.2		1165.88	2725.77	0.0113	0.758	0.112		16.7253	3.56551	0.408903	4.55262	0.821115	208.358	11.6671		54.336		17.7268	1.44653	1.05988	3.8041		16.7253	3.56551	0.943505
ECDF45	1770	318	392000	13300	0.679	0.135	2550	578	3590	432	2.28	0.565	3.83	0.472	0.804	0.231	0.0203	0.00657	552	33.6	10.3	0.828	26.8	10.2		956.023	2312.85	0.0091	0.656	0.094		17.3277	2.96322	0.395516	4.31279	0.514888	207.284	10.0784		56.2929		17.9613	1.44602	1.03656	3.31944		17.3277	2.96322	0.964725
ECDF46	1550	303	393000	7930	0.542	0.0716	2710	552	3530	276	1.33	0.366	3.26	0.436	0.822	0.249	0.0262	0.00927	592	37.4	10.5	0.911	29.8	10.1		998.772	2319.83	0.0093	0.688	0.099		17.411	4.22626	0.421506	4.35173	0.63115	194.52	11.8521		56.5636		18.085	1.46041	1.03871	4.1691		17.411	4.22626	0.96273
ECDF47	1560	396	393000	10700	0.612	0.194	2490	444	3380	442	1.88	0.482	3.15	0.587	0.842	0.272	0.0266	0.0122	551	27.8	10.1	0.986	34.4	11.7		941.461	2262.49	0.0071	0.68	0.096		17.4844	2.52504	0.397131	4.84898	0.744363	204.716	10.2947		56.8021		18.4766	1.43961	1.05674	2.9397		17.4844	2.52504	0.946302
ECDF48	1340	275	393000	10800	0.632	0.178	3030	388	2980	474	1.48	0.402	3.2	0.437	1.01	0.27	0.0249	0.0128	539	32	10	1.14	34.8	10.1		1116.22	2644.48	0.0101	0.797	0.113		17.173	3.28994	0.391646	5.42318	0.743723	210.908	12.1056		55.7905		18.7561	1.44904	1.09218	3.48953		17.173	3.28994	0.915598
ECDF49	1720	395	393000	10400	0.603	0.141	2030	468	3220	355	2.03	0.411	3.45	0.379	0.666	0.249	0.0168	0.00698	587	52.1	10	0.919	24.2	10.7		910.602	2092.86	0.0066	0.642	0.091		16.9864	2.88273	0.39593	4.7398	0.675869	211.212	10.8022		55.1841		19.0263	1.44705	1.1201	3.27779		16.9864	2.88273	0.892781
ECDF50	1910	541	393000	10400	0.482	0.0817	2270	519	3000	294	1.41	0.331	2.85	0.345	0.751	0.243	0.0264	0.00944	597	46	9.83	0.722	28.6	11.6		773.599	1816.32	0.0097	0.571	0.078		17.9363	2.89104	0.39456	5.71603	0.721659	200.741	11.6415		58.2702		19.2818	1.44274	1.07502	3.33572		17.9363	2.89104	0.930218
ECDF51	1540	312	393000	11100	0.476	0.0901	2540	493	3620	570	1.63	0.393	3.34	0.415	0.859	0.262	0.0221	0.00698	563	43.9	10.2	0.772	32.5	11		961.051	2295.93	0.0116	0.702	0.095		17.7443	3.46091	0.374928	4.28351	0.703863	211.618	10.3481		57.6463		19.3521	1.43943	1.09061	3.53479		17.7443	3.46091	0.916918
ECDF52	1700	338	393000	9330	0.738	0.252	2380	522	3640	433	1.41	0.412	3.38	0.665	0.662	0.221	0.0195	0.0115	594	36.7	10.8	1.08	25	9.47		913.387	2209.26	0.0056	0.705	0.096		17.6782	3.1344	0.388076	5.19407	0.621082	206.535	11.2217		57.4319		19.7106	1.44303	1.11497	3.38298		17.6782	3.1344	0.896888
ECDF53	1710	392	393000	11500	0.579	0.116	2380	543	3660	637	1.35	0.414	3.29	0.379	0.689	0.25	0.0175	0.00743	596	57.7	9.98	0.929	26.9	11.7		907.136	2014.59	0.0067	0.652	0.089		17.3514	3.52158	0.375947	4.95807	0.752505	215.895	11.4925		56.3699		19.9378	1.44566	1.14906	3.4683		17.3514	3.52158	0.870275
ECDF54	1440	317	393000	9060	0.529	0.0618	2660	563	3480	348	1.46	0.369	3.27	0.399	0.896	0.265	0.0182	0.00804	578	42.1	10.8	0.77	34.8	12.3		906.056	2110.63	0.0086	0.692	0.092		17.856	2.16979	0.37907	4.90833	0.794214	208.478	9.55373		58.0094		20.1079	1.44382	1.12611	2.68391		17.856	2.16979	0.888011
ECDF55	1770	378	393000	9330	0.637	0.196	2280	470	3470	501	1.45	0.29	2.88	0.288	0.777	0.277	0.0193	0.00733	555	37.7	10.4	0.853	26.2	10.9		782.416	1772.03	0.0073	0.574	0.077		17.4673	3.57237	0.381493	4.48457	0.238609	211.975	10.94		56.7466		20.4176	1.4394	1.1689	3.95476		17.4673	3.57237	0.855502
ECDF56	1740	389	392000	11700	0.595	0.112	2420	485	3910	539	1.72	0.477	3.82	0.656	0.853	0.31	0.0154	0.00376	564	29.3	11.5	1.05	27	10.6		945.694	2120.81	0.0089	0.693	0.092		17.9393	2.91889	0.379874	5.84039	0.800419	207.168	11.6041		58.2798		20.5327	1.43835	1.14457	3.28213		17.9393	2.91889	0.873692
ECDF57	1720	332	392000	8940	0.671	0.286	2240	375	3980	507	1.31	0.285	3.4	0.598	0.737	0.244	0.0192	0.00984	571	32	11.3	0.807	22.8	9.46		794.723	1861.21	0.007	0.607	0.08		17.6409	3.723	0.366927	5.38371	0.945321	216.42	12.0377		57.3104		20.7429	1.43922	1.17584	4.13156		17.6409	3.723	0.850453
ECDF58	1430	237	393000	8840	0.607	0.0703	2720	447	3840	503	1.33	0.292	3.39	0.338	0.741	0.208	0.0167	0.00675	571	31.6	10.3	0.766	24.3	7.7		924.05	2186.54	0.0071	0.74	0.096		18.0855	2.68006	0.365799	3.74991	0.985551	211.647	8.40101		58.7549		20.9199	1.441	1.15672	3.13657		18.0855	2.68006	0.864513
ECDF59	1170	228	393000	10200	0.654	0.167	3060	437	3740	510	1.27	0.289	3.11	0.402	1.1	0.243	0.0344	0.0128	541	24.8	11.7	0.971	44.3	11.2		936.074	2113.36	0.013	0.737	0.095		18.3269	2.81838	0.37967	4.27777	0.796337	202.919	9.19127		59.5391		21.1701	1.43997	1.15514	3.16286		18.3269	2.81838	0.865697
ECDF60	1500	262	393000	7290	0.539	0.133	2410	448	4050	419	1.96	0.315	3.43	0.351	0.831	0.262	0.02	0.00737	568	27.6	11.5	0.763	27.6	10.4		779.115	1863.43	0.0106	0.658	0.085		18.1144	2.05369	0.363938	4.21427	0.529051	212.123	8.14903		58.8489		21.3145	1.43664	1.17666	2.63361		18.1144	2.05369	0.849864
ECDF61	1320	278	393000	11900	0.928	0.564	3190	381	3540	388	1.72	0.588	3.85	0.678	1.05	0.242	0.0229	0.00813	535	24.3	10.9	0.794	37.5	9.6		1055.24	2311.04	0.0127	0.803	0.103		18.1018	3.86671	0.380194	5.59618	0.794868	205.187	12.2992		58.8078		21.5923	1.43737	1.19283	4.17734		18.1018	3.86671	0.838344
ECDF62	1350	333	393000	8350	0.568	0.124	2750	430	3500	554	1.67	0.505	3.47	0.621	1.08	0.277	0.023	0.00615	549	44.7	10.5	0.895	39.9	10.9		938.927	2194.81	0.0106	0.746	0.094		18.4688	3.47812	0.366904	4.98938	0.88473	206.829	10.7248		60.0001		21.7522	1.4352	1.17778	3.72602		18.4688	3.47812	0.849054
ECDF63	1680	323	393000	13600	0.541	0.084	2470	508	3460	419	1.21	0.361	3.44	0.462	0.638	0.233	0.021	0.00357	579	29.2	10.7	1.06	23.8	9.68		843.277	1923.5	0.0069	0.668	0.084		18.4953	2.45153	0.368464	4.25529	0.3919	205.87	8.53851		60.0864		21.8252	1.43759	1.18003	2.90777		18.4953	2.45153	0.847433
ECDF64	1690	407	393000	10100	0.588	0.0896	2510	558	3210	384	1.59	0.433	3.58	0.47	0.837	0.235	0.0205	0.00982	582	38.7	10.5	0.863	29.4	10.7		887.763	1992.81	0.01	0.717	0.091		18.197	3.42051	0.372471	4.776	0.896293	207.472	10.5923		59.1173		22.1314	1.44391	1.21621	3.79951		18.197	3.42051	0.822229
ECDF65	1610	362	392000	9520	0.868	0.353	2850	430	3950	690	1.91	0.78	4.24	1.03	0.972	0.281	0.0243	0.00649	585	38.7	11.2	0.893	35.3	11		1014.19	2334.8	0.0088	0.839	0.103		19.1634	3.87863	0.376637	4.71691	0.703267	195.397	10.6341		62.2566		22.3699	1.4418	1.16733	4.04516		19.1634	3.87863	0.856657
ECDF66	1500	303	392000	10500	0.7	0.129	3170	412	3540	498	1.6	0.527	3.62	0.603	0.943	0.229	0.0168	0.00472	550	25.3	11.2	0.972	35.7	9.92		1018.9	2368.58	0.0084	0.842	0.103		18.7309	2.78277	0.357227	4.15689	0.77241	208.04	8.65156		60.8516		22.566	1.4409	1.20475	3.08407		18.7309	2.78277	0.83005
ECDF67	1710	394	393000	11600	0.586	0.118	2410	526	3580	593	1.54	0.354	3.44	0.406	0.718	0.252	0.0219	0.0107	581	37.9	10.2	1.1	20.6	9.52		890.957	2058.39	0.0107	0.748	0.09		19.3802	4.37198	0.369006	4.35926	0.328819	196.342	10.8698		62.9612		22.9213	1.43898	1.18271	4.4811		19.3802	4.37198	0.845514
ECDF68	1060	176	393000	8810	0.514	0.0699	3170	382	3430	259	0.894	0.246	3.05	0.273	1.09	0.237	0.0204	0.00334	562	33.6	11.3	0.706	44.4	10.4		919.813	2111.23	0.0183	0.781	0.094		19.2615	2.7967	0.358474	4.71144	0.454414	201.856	9.05047		62.5755		23.0643	1.43969	1.19743	3.14907		19.2615	2.7967	0.835125
ECDF69	1520	286	392000	11900	0.646	0.0877	2980	414	3690	550	1.24	0.314	3.56	0.355	0.882	0.23	0.0213	0.00743	555	28.9	11.6	0.861	33.8	9.18		971.776	2243.24	0.0077	0.83	0.099		19.477	2.3285	0.360114	3.89187	0.263248	198.98	7.48846		63.2757		23.2034	1.43803	1.19132	2.76178		19.477	2.3285	0.839405
ECDF70	1620	409	393000	9510	0.439	0.0987	2620	448	3190	530	1.83	0.579	2.96	0.458	0.83	0.328	0.0224	0.00653	632	72.4	10.1	1.01	32.9	13.8		874.825	1973.68	0.008	0.751	0.089		19.5185	3.60896	0.372653	4.0739	0.602228	193.489	9.40989		63.4105		23.2955	1.44228	1.19351	3.73139		19.5185	3.60896	0.837868
ECDF71	1250	256	393000	11400	0.582	0.102	2590	397	3340	258	1.35	0.435	3.35	0.546	1.1	0.289	0.019	0.00726	561	37.2	11.3	0.945	42.3	12.2		792.242	1816.06	0.013	0.7	0.085		18.1832	2.5481	0.339162	4.77328	0.372821	222.066	9.12321		59.0724		23.6684	1.43505	1.30166	3.06872		18.1832	2.5481	0.76825
ECDF72	1700	443	393000	9470	0.569	0.177	2240	534	3270	388	1.41	0.324	3.12	0.372	0.834	0.233	0.0183	0.00697	571	49.1	10.4	0.981	29.7	10.7		789.382	1895.3	0.0086	0.724	0.084		19.5428	4.4893	0.344413	5.53572	0.580044	204.657	12.0169		63.4894		23.8704	1.43606	1.22144	4.19384		19.5428	4.4893	0.818706
ECDF73	1440	313	392000	9380	0.854	0.401	3190	367	3660	549	1.42	0.391	3.36	0.585	1.19	0.314	0.0236	0.00672	540	27	10.7	1.02	38.8	11.2		994.268	2305.48	0.0121	0.884	0.103		19.8065	2.29322	0.359986	4.88764	0.766274	195.754	8.46418		64.346		23.8882	1.43459	1.20608	2.783		19.8065	2.29322	0.829135
ECDF74	1630	382	393000	8780	0.905	0.581	2620	425	3670	550	1.55	0.52	3.8	0.595	0.809	0.196	0.0212	0.00627	576	42.9	11.8	1	30.4	9.49		920.103	1942.08	0.0092	0.754	0.089		19.3647	3.13521	0.367156	4.81709	0.216469	197.252	9.61359		62.9107		24.1308	1.43932	1.24612	3.49638		19.3647	3.13521	0.80249
ECDF75	1290	304	393000	11200	0.607	0.0802	2950	306	3410	244	1.53	0.344	3.42	0.449	1.21	0.267	0.0272	0.00872	532	30.7	11.7	0.662	47.1	11.3		945.121	2063.72	0.016	0.805	0.094		19.3367	2.23941	0.349661	4.16356	0.596824	204.675	7.64744		62.8198		24.3318	1.43656	1.25832	2.75571		19.3367	2.23941	0.79471
ECDF76	1310	286	393000	9000	0.584	0.0859	3030	407	3590	452	1.1	0.276	3.29	0.468	1.01	0.219	0.0173	0.00572	547	31.7	11.1	1.11	36.6	8.93		915.726	2204.1	0.0094	0.841	0.097		19.7102	2.96639	0.356591	5.20498	0.608172	198.061	9.57843		64.033		24.4871	1.43718	1.24236	3.31307		19.7102	2.96639	0.804922
ECDF77	1210	185	393000	11000	0.651	0.0858	3190	330	3760	454	1.24	0.27	3.76	0.478	0.951	0.212	0.0183	0.00476	545	26.7	11.6	0.692	36	8.74		974.926	2166.33	0.0096	0.868	0.1		19.5049	2.48406	0.352997	4.59551	0.287967	201.579	8.38366		63.3661		24.5196	1.43749	1.2571	2.75999		19.5049	2.48406	0.795481
ECDF78	1140	198	393000	5850	0.665	0.162	3070	422	3660	338	1.31	0.405	3.42	0.413	0.976	0.212	0.0182	0.00684	540	26.7	11.3	0.519	36.6	9.63		932.876	2167.07	0.0078	0.858	0.1		18.937	3.29681	0.338698	3.9039	0.647822	213.515	9.01777		61.5212		24.5697	1.43708	1.29744	3.15494		18.937	3.29681	0.770748
ECDF79	1320	212	393000	8940	0.701	0.218	2890	330	3600	529	1.05	0.304	3.39	0.731	1.05	0.293	0.022	0.00729	554	37.2	10.9	1.24	41.2	12.2		858.937	1925.59	0.0162	0.789	0.09		19.6892	3.24243	0.353128	4.97056	0.770573	199.658	9.65292		63.965		24.8524	1.43556	1.26223	3.38127		19.6892	3.24243	0.792248
ECDF80	1610	383	393000	10500	0.65	0.173	2680	445	3520	511	1.27	0.366	3.37	0.622	0.744	0.228	0.0269	0.00902	583	43.6	11.3	1.17	26.3	9.09		946.074	2172.61	0.0059	0.889	0.102		19.424	3.40465	0.343628	4.67371	0.642912	206.215	9.65973		63.1034		25.0046	1.43937	1.2873	3.98261		19.424	3.40465	0.776818
ECDF81	1140	258	393000	5810	0.597	0.177	3110	331	3390	389	0.96	0.31	3.03	0.54	1.08	0.279	0.0258	0.00824	556	40.1	11.1	0.817	42.1	10.4		861.896	2004.77	0.0105	0.83	0.094		19.6812	2.31193	0.335199	3.74546	0.379644	206.926	7.07264		63.939		25.359	1.436	1.28848	2.79548		19.6812	2.31193	0.776105
ECDF82	1300	250	393000	10900	0.576	0.0824	2900	460	3770	372	1.04	0.255	3.13	0.44	0.966	0.252	0.018	0.00672	539	25.5	11.1	0.726	38.1	11.3		897.633	2122.43	0.0122	0.874	0.099		19.538	2.96959	0.326091	4.47184	0.690124	212.103	8.69659		63.4737		25.2129	1.44075	1.29045	3.94516		19.538	2.96959	0.774922
ECDF83	1270	249	393000	10400	0.682	0.165	3010	327	3800	558	1.08	0.225	3	0.414	1.02	0.253	0.026	0.00959	554	35.2	11.8	0.478	40.5	11.7		834.552	1982.64	0.012	0.845	0.096		19.4798	3.39253	0.330726	5.08396	0.712803	210.854	9.93345		63.2847		25.4417	1.43963	1.30605	4.39038		19.4798	3.39253	0.765665
ECDF84	1510	413	393000	12100	0.659	0.152	2910	434	3110	430	0.931	0.269	2.87	0.411	1.05	0.276	0.0254	0.00522	549	40.2	9.94	0.914	40	10.6		954.458	2050.48	0.0122	0.852	0.095		19.8619	2.74623	0.343175	4.74801	0.938521	201.895	8.62635		64.5259		26.1092	1.43726	1.31454	3.21705		19.8619	2.74623	0.760723
ECDF85	1140	235	393000	10500	0.584	0.14	2950	295	3610	373	0.922	0.296	2.88	0.303	1.19	0.239	0.0241	0.00547	535	23.1	11	0.662	47.2	10.2		798.133	1815.45	0.0136	0.769	0.085		19.9074	2.59536	0.332913	3.93095	0.499687	205.506	7.5473		64.6737		26.3206	1.43865	1.32215	3.04007		19.9074	2.59536	0.756342
ECDF86	1530	343	393000	11000	0.526	0.0702	2270	377	3570	488	1.21	0.259	3.1	0.33	0.717	0.271	0.0104	0.00494	560	34.6	11.4	0.77	26.4	11.3		775.479	1764.1	0.0071	0.722	0.079		20.1399	3.26614	0.332906	6.5123	0.494632	203.159	10.8368		65.4292		26.5163	1.43507	1.3166	3.61941		20.1399	3.26614	0.759531
ECDF87	1350	332	393000	11600	0.599	0.109	2680	431	3880	378	1.29	0.216	3.28	0.286	0.919	0.23	0.0241	0.00753	538	26.7	11	0.639	37.9	9.89		860.035	1873.54	0.0081	0.806	0.091		19.2237	3.14002	0.330529	4.61348	0.857199	213.714	9.24602		62.4526		26.4758	1.44123	1.37725	3.2487		19.2237	3.14002	0.726086
ECDF88	1440	371	393000	11300	0.571	0.11	2580	430	3340	477	1	0.371	2.89	0.412	0.859	0.23	0.0207	0.00761	544	48.2	10.3	1.03	35.2	11.2		796.439	1851.63	0.0123	0.788	0.086		19.8377	3.07373	0.319223	3.79922	0.27633	211.662	8.16536		64.4473		27.0459	1.43766	1.36336	3.4244		19.8377	3.07373	0.733483
ECDF89	1510	351	393000	8380	0.649	0.149	2550	424	3670	344	1.34	0.366	3.22	0.52	0.894	0.262	0.0172	0.00735	550	27.1	11.7	0.771	32.3	9.74		770.777	1734.92	0.0078	0.757	0.082		19.6636	3.55145	0.317659	4.89602	0.751001	214.143	9.87362		63.8818		27.2722	1.44324	1.38694	3.86912		19.6636	3.55145	0.721012
ECDF90	1260	316	393000	7840	0.498	0.0782	3050	360	3930	467	1.15	0.345	2.93	0.395	0.936	0.219	0.0136	0.00484	548	32.1	11.1	0.616	37.5	9.99		837.637	1859.82	0.0114	0.831	0.091		19.6135	3.32628	0.326527	4.91421	0.688057	211.121	9.59434		63.7189		27.3273	1.43759	1.39329	4.11611		19.6135	3.32628	0.717725
ECDF91	1360	304	393000	12500	0.587	0.127	2680	426	3820	501	1.47	0.505	3.21	0.333	0.956	0.215	0.0193	0.00646	562	26.9	11.1	0.917	35.8	9.67		899.641	2037.51	0.0101	0.916	0.098		20.2432	2.5868	0.319994	4.52639	0.68068	207.166	7.86864		65.7646		27.7099	1.43609	1.36885	3.00501		20.2432	2.5868	0.730539
ECDF92	1690	373	393000	10400	0.577	0.103	2440	469	3690	450	1.02	0.268	3.22	0.512	0.712	0.288	0.0128	0.00612	544	33.8	10.3	1.13	29	12.6		843.715	1893.38	0.0089	0.832	0.09		19.8364	3.43188	0.323464	3.8926	0.609432	209.99	8.83015		64.4431		27.9671	1.43884	1.40989	3.8708		19.8364	3.43188	0.709276
ECDF93	1450	269	393000	11200	0.572	0.078	2740	333	3720	437	1.08	0.264	3.53	0.614	0.958	0.272	0.0226	0.00646	548	43.1	11.7	0.843	36.6	11.5		916.084	2029.6	0.0121	0.886	0.093		20.3493	4.71032	0.318965	6.03992	0.588892	206.496	12.2609		66.1095		28.363	1.43716	1.39381	4.8193		20.3493	4.71032	0.71746
ECDF94	1200	251	393000	8440	0.668	0.201	2790	366	3440	419	1.07	0.433	3.03	0.362	0.871	0.229	0.0191	0.00569	541	35.3	10.1	0.79	36.2	9.8		884.535	1952.94	0.0122	0.879	0.092		20.5343	4.23006	0.324358	4.10382	0.770037	202.583	10.0031		66.7102		28.5704	1.44129	1.39135	4.38287		20.5343	4.23006	0.718725
ECDF95	1370	328	393000	9110	0.632	0.151	2840	545	3520	360	0.977	0.273	2.91	0.288	0.924	0.295	0.0208	0.00734	562	33.6	10.6	0.745	37.4	12.9		866.151	1932.92	0.0056	0.899	0.095		19.8575	2.63633	0.31288	3.90345	0.551643	213.971	7.52013		64.5118		28.6495	1.4387	1.44275	3.09737		19.8575	2.63633	0.693121
ECDF96	1560	363	393000	9940	0.505	0.0891	2510	423	3230	413	0.81	0.237	2.68	0.381	0.893	0.281	0.0172	0.00479	591	43	10.5	1.05	30	11		831.409	1890.7	0.0109	0.872	0.09		20.5373	2.91598	0.308387	5.16103	0.671441	208.688	8.6798		66.7201		28.9496	1.43621	1.40961	3.31834		20.5373	2.91598	0.709414
ECDF97	1400	240	392000	10500	0.703	0.101	3260	291	4100	551	1.17	0.317	3.98	0.681	0.813	0.163	0.0236	0.00848	571	36.8	12.2	0.96	29.5	6.42		1010.35	2286.74	0.0081	1.061	0.111		20.4683	3.36012	0.321081	4.49974	0.448016	204.492	8.89812		66.496		28.9078	1.43709	1.41232	4.00393		20.4683	3.36012	0.708056
ECDF98	1070	131	393000	9440	0.563	0.0659	3220	154	3790	318	0.886	0.245	3.41	0.569	1.25	0.204	0.0301	0.00597	545	28.6	11.5	0.629	47.1	10.1		899.283	2029.82	0.0142	0.977	0.099		21.0608	3.7531	0.31672	4.90413	0.797611	200.431	9.54394		68.4208		29.3038	1.43813	1.39139	4.3346		21.0608	3.7531	0.718704
ECDF99	1640	442	392000	10100	0.644	0.127	2990	411	4010	810	1.09	0.295	3.29	0.753	0.98	0.274	0.025	0.00575	549	33.8	10.6	1.36	35.6	10.3		922.159	2139.94	0.0107	1.012	0.103		20.8443	2.78622	0.31504	6.04691	0.666999	203.127	9.22774		67.7175		29.5	1.43985	1.41525	3.52491		20.8443	2.78622	0.706588
ECDF100	1750	328	392000	11800	0.68	0.138	2780	508	4380	433	1.31	0.496	3.94	0.896	0.856	0.242	0.0215	0.00642	575	32	12	1.19	28.2	9.19		900.753	2014.48	0.0083	0.977	0.1		20.4702	2.29305	0.300566	5.15225	0.708015	212.377	7.77266		66.5022		29.9485	1.4378	1.46303	2.76632		20.4702	2.29305	0.683514
ECDF101	1290	281	393000	7130	0.663	0.0853	2770	458	3530	434	0.707	0.192	2.96	0.415	0.96	0.234	0.0229	0.00721	559	33.7	10.6	0.911	38.6	10.5		856.007	1966.85	0.0095	0.945	0.097		20.1936	3.22119	0.305438	6.11175	0.792114	213.353	10.0534		65.6037		30.3004	1.43978	1.50049	3.58926		20.1936	3.22119	0.666447
ECDF102	1410	337	392000	12400	0.63	0.0806	3020	376	3850	357	1.04	0.347	3.14	0.378	0.947	0.221	0.024	0.00564	559	30	11.8	0.647	36.4	10.2		874.786	1926.8	0.011	0.97	0.098		20.8025	3.7462	0.322103	4.71207	0.806588	200.852	9.51348		67.5817		30.3983	1.43689	1.46128	3.87451		20.8025	3.7462	0.684332
ECDF103	1330	306	392000	12000	0.733	0.168	3160	374	4030	294	1.24	0.326	3.38	0.553	0.895	0.2	0.0226	0.00504	560	29.1	11.6	0.69	34.5	8.91		933.573	2071.61	0.0089	1.045	0.104		20.9664	2.89373	0.312307	4.10144	0.398737	202.986	7.66491		68.1141		30.9259	1.44502	1.47502	3.20572		20.9664	2.89373	0.677955
ECDF104	1390	306	392000	12000	0.57	0.115	2890	448	3860	420	0.699	0.19	3.01	0.506	1.05	0.269	0.0183	0.00827	578	42	11.1	1	41.4	12.2		866.03	1896.82	0.0154	0.97	0.096		20.8704	2.74738	0.305952	4.19886	0.405681	206.312	7.5288		67.8022		31.2507	1.43729	1.49737	3.13941		20.8704	2.74738	0.667836
ECDF105	1600	354	392000	8580	0.707	0.13	2870	465	4050	567	0.798	0.249	3.3	0.676	0.866	0.288	0.022	0.00701	556	25.4	10.8	1.05	32.6	10.5		856.707	1932.76	0.0066	0.987	0.099		20.4615	2.9298	0.289834	4.11397	0.191836	216.6	7.87302		66.474		31.0446	1.43867	1.51722	3.3436		20.4615	2.9298	0.659101
ECDF106	1250	210	393000	10000	0.637	0.105	2720	413	3910	321	0.988	0.203	3	0.235	0.966	0.267	0.022	0.00754	553	35.7	11.6	0.713	36.7	11.2		815.476	1736.76	0.015	0.893	0.087		21.407	4.23113	0.30701	5.63012	0.745684	200.802	10.6264		69.5457		32.0037	1.44371	1.49501	4.27374		21.407	4.23113	0.668893
ECDF107	1400	253	393000	9690	0.614	0.105	2570	483	3690	315	1.3	0.339	3.19	0.366	0.834	0.263	0.0164	0.00732	550	30.3	10.6	0.742	30.8	10.5		883.889	1934.01	0.0093	0.965	0.094		21.0891	2.41056	0.302977	4.42873	0.3007	205.307	7.12427		68.5128		31.85	1.43684	1.51026	3.0669		21.0891	2.41056	0.662139
ECDF108	1550	336	392000	9050	0.574	0.108	2720	342	4020	296	1.21	0.358	3.28	0.487	0.957	0.263	0.0234	0.00726	549	35.9	11.1	0.971	37.6	12.3		745.374	1645.81	0.0126	0.866	0.083		21.7308	3.79145	0.307757	4.62771	0.691321	197.569	9.12756		70.5974		32.4922	1.43874	1.49522	4.04853		21.7308	3.79145	0.6688
ECDF109	1450	301	392000	9020	0.565	0.11	2900	482	4020	554	0.833	0.195	3.21	0.577	0.861	0.288	0.021	0.00755	618	53.5	11.2	1.21	33.4	11.7		893.277	1978.44	0.0121	1.04	0.1		21.4238	4.52466	0.306601	5.46559	0.699872	200.798	10.9802		69.6		32.4861	1.4369	1.51636	5.1146		21.4238	4.52466	0.659476
ECDF110	1620	300	391000	8360	0.658	0.0718	3360	222	4510	463	1.19	0.334	4.25	0.881	0.887	0.235	0.0192	0.00699	585	29	13	0.913	35.5	10.3		875.07	1929.3	0.0124	1.054	0.102		21.1871	2.92136	0.298305	4.9342	0.613172	206.107	8.18768		68.8311		32.8999	1.44071	1.55283	3.38965		21.1871	2.92136	0.643986
ECDF111	1690	369	392000	9210	0.633	0.167	2740	493	3650	466	1.22	0.475	3.53	0.807	0.915	0.347	0.0182	0.00547	570	46.9	11	1.22	30.4	13		860.593	1911.67	0.0132	0.998	0.095		21.5962	2.9978	0.30284	5.80599	0.365722	200.585	8.84432		70.1602		33.0073	1.44578	1.52838	3.9283		21.5962	2.9978	0.654286
ECDF112	1510	349	393000	9690	0.57	0.163	2570	416	3680	398	0.897	0.232	2.78	0.438	0.874	0.285	0.0172	0.00515	534	26.2	11.6	0.737	36	11.7		714.182	1643.56	0.0114	0.898	0.084		21.8768	3.42374	0.293816	5.53303	0.676879	201.294	9.07147		71.0718		33.8643	1.44439	1.54796	3.80223		21.8768	3.42374	0.646013
ECDF113	1610	300	392000	8530	0.614	0.103	2950	361	4250	472	1.12	0.269	3.95	0.815	0.954	0.268	0.0284	0.00882	552	27.5	12.1	0.945	37.3	12		848.84	1880.46	0.0089	1.024	0.095		21.8033	4.17809	0.292078	4.7196	0.799819	202.595	9.82009		70.8329		34.0165	1.44337	1.56016	4.5411		21.8033	4.17809	0.640961
ECDF114	1650	312	391000	8890	0.828	0.274	3090	430	4650	496	1.41	0.416	4.24	0.835	0.769	0.207	0.0262	0.0104	580	23.5	12.3	1.21	29.4	9.07		929.743	2071.73	0.0076	1.15	0.108		21.3862	2.38593	0.284898	4.27272	0.900415	209.153	6.77095		69.4779		34.4904	1.43815	1.61274	2.89349		21.3862	2.38593	0.620061
ECDF115	1550	303	392000	7230	0.753	0.103	3100	335	4100	355	1.43	0.287	4.52	0.848	0.811	0.168	0.0314	0.0089	544	24.4	11.9	0.906	28.7	7.77		878.352	1857.05	0.0073	1.043	0.098		21.2171	2.73633	0.286209	3.67568	0.572886	210.315	7.00432		68.9285		35.0462	1.44496	1.65179	3.14419		21.2171	2.73633	0.605402
ECDF116	1660	282	392000	11900	0.678	0.142	2880	405	4510	447	1.13	0.393	3.82	0.895	0.716	0.233	0.029	0.00959	605	34.1	12.3	1.11	26.3	9.47		900.309	1981.47	0.0067	1.121	0.103		21.4625	3.53364	0.27565	4.22584	0.529433	211.814	8.62271		69.726		35.57	1.4443	1.65731	3.85267		21.4625	3.53364	0.603389
ECDF117	1590	277	392000	11700	0.658	0.105	3050	404	4350	530	0.924	0.287	3.88	0.786	1.05	0.303	0.0232	0.00903	577	38	12.2	0.893	41.1	12.9		849.949	1771.79	0.0154	1.05	0.095		22.1184	3.34944	0.287506	5.41476	0.0957758	201.369	8.7572		71.8568		35.8153	1.44677	1.61925	4.23196		22.1184	3.34944	0.61757
ECDF118	1700	453	392000	6810	0.697	0.102	2960	430	4310	532	1.03	0.359	3.87	0.802	0.809	0.208	0.0216	0.00869	572	36.7	12.6	0.866	26	7.86		902.313	1927.93	0.0079	1.135	0.102		22.1274	3.93346	0.283379	5.00364	0.63088	202.759	9.43934		71.886		36.814	1.45396	1.66373	4.08257		22.1274	3.93346	0.60106
ECDF119	1640	328	392000	9230	0.638	0.105	2660	433	4490	501	1.27	0.392	3.91	0.648	0.742	0.211	0.0297	0.00682	596	37.8	12.4	0.761	27.2	9.87		806.099	1672.83	0.0097	1.005	0.089		22.306	2.98972	0.276054	4.64349	0.800789	203.744	7.61769		72.4661		37.3375	1.43649	1.67388	3.34908		22.306	2.98972	0.597414
ECDF120	1920	445	392000	10300	0.716	0.23	2640	531	3960	615	1.08	0.324	3.54	0.834	0.725	0.253	0.0236	0.00863	595	53.2	10.9	1.21	25.9	10.3		803.901	1788.99	0.0109	1.079	0.096		21.6933	3.54677	0.262523	3.94358	0.416199	214.355	8.47112		70.4757		37.8267	1.44764	1.7437	3.85222		21.6933	3.54677	0.573493
ECDF121	1850	312	391000	11300	0.598	0.111	2600	468	4630	651	1.15	0.279	4.05	0.891	0.716	0.255	0.0322	0.012	610	29.4	11.8	1.36	27.6	10.7		774.357	1647.8	0.0093	1.044	0.092		22.0844	3.39131	0.272877	5.31334	0.774655	206.902	8.72601		71.7463		38.419	1.45615	1.73964	3.68249		22.0844	3.39131	0.574831
ECDF122	2030	347	391000	8470	0.824	0.0721	2720	457	4370	610	1.33	0.381	4.77	0.991	0.632	0.195	0.0209	0.00891	626	46.9	12.6	1.63	21.2	7.76		848.258	1826.74	0.0068	1.164	0.101		22.237	3.66031	0.267724	4.52859	0.456734	207.325	8.71407		72.242		39.328	1.48231	1.76859	3.99656		22.237	3.66031	0.565424
ECDF123	2180	262	392000	6420	0.771	0.2	2480	472	3900	615	1.56	0.295	4.77	1.12	0.573	0.233	0.0272	0.00902	614	43.8	12.1	1.35	19	9.37		881.409	1850.89	0.0068	1.162	0.099		22.5963	3.05044	0.274757	5.66872	0.878385	201.606	8.22973		73.4094		40.2281	1.46553	1.78029	3.3475		22.5963	3.05044	0.561706
ECDF124	2190	296	391000	9250	0.691	0.167	2500	465	4300	826	1.4	0.368	4.46	1.06	0.661	0.212	0.0258	0.00816	612	40.3	11.8	1.53	21.3	7.36		814.374	1714.85	0.0058	1.148	0.097		22.5507	2.6549	0.260883	4.78134	0.358471	206.864	7.03767		73.261		41.0127	1.44766	1.81869	3.19306		22.5507	2.6549	0.549846
ECDF125	1840	274	391000	8520	0.795	0.156	3310	309	4930	313	1.62	0.501	5.12	0.857	0.668	0.179	0.0304	0.00807	635	38.1	13.1	0.888	19.7	6.89		975.79	2033.08	0.006	1.365	0.113		22.6617	2.91878	0.252068	4.83697	0.703852	208.928	7.43509		73.6218		42.0511	1.50687	1.8556	3.43703		22.6617	2.91878	0.538909
ECDF126	2240	317	391000	8320	0.606	0.123	2240	472	4470	489	1.45	0.312	4.42	0.896	0.394	0.144	0.023	0.0119	638	41.6	11.9	1.31	10.4	4.66		793.089	1689.74	0.0038	1.138	0.092		23.2297	2.64643	0.254833	4.37317	0.452554	202.933	6.5906		75.4669		43.1922	1.47842	1.85935	3.15479		23.2297	2.64643	0.537821
ECDF127	2010	161	390000	7630	0.844	0.0771	3100	288	5140	487	1.44	0.332	5.92	0.771	0.732	0.225	0.0388	0.0154	614	27.9	13.9	0.777	26.2	9.78		931.773	1985.93	0.0075	1.408	0.113		23.1583	4.0804	0.240043	3.92665	0.85241	208.59	9.05377		75.235		44.167	1.48846	1.90718	3.9144		23.1583	4.0804	0.524335
ECDF128	2380	250	390000	8290	0.793	0.138	2760	542	4680	771	1.42	0.327	5.33	1.01	0.586	0.254	0.0194	0.00581	655	28.6	12.9	1.64	14.8	7.41		884.44	1837.19	0.0052	1.365	0.109		23.0248	2.59539	0.243592	4.25182	0.726527	208.572	6.48447		74.8013		45.7143	1.51709	1.98544	3.18873		23.0248	2.59539	0.503666
ECDF129	2100	306	391000	11800	0.743	0.195	2680	492	4430	765	1.27	0.372	4.41	0.887	0.734	0.24	0.0346	0.0162	663	66.2	12.1	1.34	24.9	9.65		823.053	1728.43	0.0082	1.315	0.103		23.305	2.70526	0.241343	5.60391	0.687948	206.851	7.23569		75.7115		46.703	1.48879	2.00399	3.59021		23.305	2.70526	0.499004
ECDF130	2130	224	391000	7900	0.811	0.125	2580	521	4970	501	1.62	0.573	4.88	1.06	0.621	0.187	0.03	0.0098	613	22.5	12.4	1.53	22.1	8.44		741.881	1558.96	0.0059	1.243	0.094		24.1602	3.73735	0.241309	5.02682	0.875447	199.614	8.42221		78.49		48.8363	1.51804	2.02135	3.99096		24.1602	3.73735	0.494718
ECDF131	2100	173	391000	8150	0.698	0.162	2390	515	4630	842	1.25	0.339	4.74	1.18	0.351	0.121	0.0298	0.012	634	23.1	12	1.64	12.5	5.05		724.987	1503.04	0.0056	1.214	0.091		23.8883	3.40557	0.225242	4.40219	0.302308	207.169	7.74935		77.6065		50.4808	1.52474	2.11321	3.86285		23.8883	3.40557	0.473215
ECDF132	1980	172	391000	11100	0.874	0.135	2620	445	5430	235	1.01	0.221	5.18	0.964	0.461	0.195	0.0313	0.016	610	27.5	13.3	1.16	14.3	6.43		731.201	1512.6	0.004	1.304	0.096		23.7308	2.37502	0.217667	4.51641	0.758197	211.047	5.98388		77.0949		53.6096	1.59745	2.25907	3.03823		23.7308	2.37502	0.44266
ECDF133	2380	347	392000	9120	0.531	0.127	1740	461	3760	730	1.03	0.352	3.51	0.865	0.278	0.0981	0.0174	0.00822	647	52.4	10	1.31	5.87	2.36		585.708	1160.53	0.0023	1.026	0.073		24.7041	4.29782	0.221989	5.32339	0.629886	201.436	9.39254		80.2568		55.9822	1.49613	2.26611	4.72871		24.7041	4.29782	0.441284
ECDF134	2670	324	392000	8710	0.529	0.174	1850	500	3580	857	1.37	0.353	3.67	1.16	0.284	0.0885	0.0162	0.0107	684	37.9	10.3	1.74	7.11	2.43		618.131	1224.96	0.0029	1.158	0.079		25.2151	3.18372	0.214934	5.2939	0.460809	199.603	7.26158		81.9171		59.1511	1.73059	2.34586	3.55932		25.2151	3.18372	0.426283
ECDF135	2590	312	391000	11000	0.624	0.193	2010	496	3870	926	1.41	0.226	3.63	1.05	0.459	0.19	0.0248	0.0125	677	57.8	11	1.57	14	5.97		628.475	1201.62	0.0059	1.245	0.081		25.7612	8.0731	0.206195	7.25823	0.845792	198.092	16.4957		83.6912		64.7562	2.08124	2.51371	5.54718		25.7612	8.0731	0.397818
ECDF136	2960	378	392000	11300	0.449	0.17	1250	379	3050	876	0.89	0.248	2.45	0.772	0.226	0.0801	0.0221	0.00929	715	65.3	8.11	1.15	5.41	1.92		511.604	867.526	0.0015	1.043	0.067		24.9832	2.89028	0.192236	6.59934	0.369575	208.605	7.21005		81.1636		73.7199	3.14523	2.95078	4.24076		24.9832	2.89028	0.338894
ECDF137	3720	340	393000	7690	0.295	0.109	822	127	1800	236	1.07	0.251	1.8	0.364	0.134	0.0538	0.0158	0.00728	750	49.1	7.13	0.615	2.77	1.35		409.779	734.26	0.0004	1.004	0.059		26.0944	3.85732	0.166101	7.71914	0.591433	207.713	8.8372		84.7737		89.766	3.2228	3.44004	5.15915		26.0944	3.85732	0.290694
ECDF138	3780	196	393000	6780	0.183	0.0544	702	77.4	1770	180	0.763	0.161	1.25	0.167	0.177	0.0653	0.0163	0.00549	827	37.7	7.21	0.462	4.75	2.36		346.378	589.794	0.001	1.077	0.053		29.525	11.7988	0.149087	7.42083	0.858173	188.356	22.2132		95.9189		119.92	3.00013	4.06162	7.49356		29.525	11.7988	0.246207
ECDF139	3720	281	393000	4760	0.102	0.0223	703	86.9	1740	227	0.549	0.209	0.873	0.165	0.101	0.0473	0.0135	0.0075	770	33.2	6.18	0.468	2.02	0.861		303.243	362.689	0.0013	1.383	0.061		29.1435	5.08771	0.106716	9.22789	0.865251	202.277	10.5318		94.6794		245.734	13.9644	8.43187	14.5736		29.1435	5.08771	0.118598
[truncated: 10 more columns]

## Sheet: 03_VAH286-4
-------- Please scroll down and right for further information --------																								Lower Intercept Age [Ma] ±95% conf.		142	15 / 15.5	four analyses rejected						Isochron Age [Ma] ±95% conf.		152	21 / 22		86-TW Intercept Age [Ma] ±95% conf.		162	15 / 16		six analyses rejected
VAH286_4	n=49																							MSWD		1.07								MSWD		1.95057			MSWD		1.8
spots																								207Pb/206Pbinitial		0.879	0.026							206Pb/208Pbinitial		0.488013	0.0210085		208Pb/206Pbinitial		2.041	0.067
	Element concentrations (semi-quantitative data normalized to 100% metal CO3 to obtain fully quantified data)																							Tera-Wasserburg columns										Isochron columns					86-TW (sensu Parrish et al., 2018)
	Mg [ppm]	Int2SE	Ca [ppm]	Int2SE	V [ppm]	Int2SE	Mn [ppm]	Int2SE	Fe [ppm]	Int2SE	Rb [ppm]	Int2SE	Sr [ppm]	Int2SE	Ce [ppm]	Int2SE		207Pb (cps)	208Pb (cps)	Th [ppm]	U [ppm]	Pb [ppm]		238U/206Pb	±2s [%]	207Pb/206Pb	±2s [%]	rho	207Pb-corrected age [Ma]	±2s		206Pbrad [%]		238U/208Pbc	±2s [%]	206Pbt/208Pbc	±2s [%]		238U/206Pb	±2s [%]	208Pbc/206Pbt	±2s [%]		208Pb-corrected age [Ma]	±2s		208Pbrad [%]	corrected for 208Pbrad?
VAH286_4px_1	267	13.6	399000	16400	0.0636	0.00857	1050	55.7	143	7.14	0.00414	0.00221	607	28.6	20.8	0.929		93	215	0.0072	0.013	0.007		7.2047	11.1145	0.79	13.81	0.67211	81.7238	122.327		14.3772		4.54726	11.4587	0.631153	13.0534		7.2047	11.1145	1.5844	13.0534		207.42	101.211		1.45014	yes
VAH286_4px_2	182	7.18	399000	11700	0.125	0.0117	1210	48.3	139	6	0.00548	0.00189	411	17.6	37.9	1.37		72	176	0.0355	0.032	0.005		22.7517	10.3759	0.626	14.8569	0.77935	82.358	33.8474		45.4018		18.3204	9.63108	0.805235	14.5798		22.7517	10.3759	1.24187	14.5798		112.586	29.9364		10.5851	yes
VAH286_4px_3	242	9.59	399000	9590	0.061	0.00822	879	35.6	137	5.76	bdl		600	34.3	22.5	0.959		80.6	195	0.0072	0.004	0.005		3.09657	14.3833	0.92	17.3053	0.75505	-140.506	420.24		6.17932		1.63791	11.0417	0.528941	13.9429		3.09657	14.3833	1.89057	13.9429		180.39	303.85		1.69036	yes
VAH286_4px_4	189	8.81	399000	13500	0.102	0.00881	916	39.3	126	5.08	0.00183	0.00176	514	23.7	41.6	1.29		73.4	186	0.0102	0.007	0.005		5.71801	11.0333	0.79	14.0039	0.86699	102.857	155.801		11.4105		3.8317	11.5702	0.67011	17.4736		5.71801	11.0333	1.49229	17.4736		308.217	124.04		3.00107	yes
VAH286_4px_5	374	16.4	398000	11700	0.0489	0.00525	1050	49.3	193	7.36	0.00485	0.00235	591	25.1	26.1	0.939		120.4	299	0.011	0.005	0.009		2.27997	10.3958	0.848	11.0146	0.86143	58.9871	336.856		4.54975		1.16898	10.7724	0.512718	11.3141		2.27997	10.3958	1.95039	11.3141		164.73	311.404		1.5053	yes
VAH286_4px_6	405	13.7	398000	10700	0.0672	0.00632	1210	45.7	239	9.9	0.00525	0.00244	554	21.3	25.2	1.52		149	388	0.0367	0.013	0.011		4.50294	8.1243	0.764	8.70449	0.86521	175.14	124.031		8.98576		2.74555	6.62751	0.609724	8.57157		4.50294	8.1243	1.64009	8.57157		292.089	122.261		4.2189	yes
VAH286_4px_7	167	7.04	398000	11000	0.0494	0.00728	1750	93.9	158	8.61	0.000704	0.00211	286	11.7	12.5	0.446		29.1	57.2	0.0084	0.033	0.003		23.4426	11.0784	0.372	17.396	0.27381	164.12	28.2368		46.7806		65.1238	35.6823	2.77801	32.6745		23.4426	11.0784	0.35997	32.6745		223.317	29.5069		8.92756	yes
VAH286_4px_8	158	7.21	399000	13500	0.0257	0.00562	802	31.7	111	4.59	0.00119	0.00245	474	19	7.63	0.277		52.5	117	0.0037	0.03	0.004		16.9124	9.30358	0.535	18.1158	0.22266	152.39	47.317		33.7494		21.9966	19.9699	1.30062	33.207		16.9124	9.30358	0.768867	33.207		235.421	34.7862		1.58502	yes
VAH286_4px_9	272	18.7	399000	15900	0.0311	0.00829	858	40.1	144	8.99	bdl		621	38	15.3	0.899		52	136	0.0069	0.007	0.004		6.67102	15.745	0.71	18.1974	0.73889	181.279	154.95		13.3122		4.5894	18.8886	0.687961	21.4501		6.67102	15.745	1.45357	21.4501		282.38	148.791		2.61073	yes
VAH286_4px_10	85.9	3.64	399000	13400	0.0346	0.00631	715	29	112	5.35	0.00416	0.00312	323	15.6	31.8	1.26		50	123	0.0226	0.03	0.004		20.9846	10.9407	0.574	15.9944	0.82898	108.559	36.7761		41.8754		21.8597	11.4538	1.04171	14.5747		20.9846	10.9407	0.959964	14.5747		162.847	33.4144		8.8034	yes
VAH286_4px_11	145	7.94	399000	12000	0.0714	0.00882	754	32.9	132	5.77	0.00425	0.00321	293	12	28.8	0.962		57.4	157	0.0315	0.039	0.005		19.06	9.35508	0.469	14.9311	0.82337	162.168	32.8043		38.035		20.2858	9.84478	1.06431	16.1372		19.06	9.35508	0.939577	16.1372		182.298	31.5467		8.86106	yes
VAH286_4px_12	343	17.4	399000	13600	0.078	0.00694	1040	46	186	8.3	0.0111	0.00415	574	30.9	35.8	1.36		139.7	324	0.0256	0.013	0.01		5.22079	11.0774	0.91	13.0061	0.96017	-67.8717	186.606		10.4183		2.86166	9.00332	0.548128	11.8783		5.22079	11.0774	1.82439	11.8783		146.254	142.742		3.30724	yes
VAH286_4px_13	409	19.4	398000	13900	0.0567	0.00659	1110	41.6	200	7.63	0.0123	0.00305	635	28.5	24.2	0.833		173.2	428	0.0181	0.006	0.011		2.33413	9.38991	0.866	9.33226	0.84166	-2.89056	291.901		4.65785		1.12841	6.94032	0.483438	9.0498		2.33413	9.38991	2.06852	9.0498		5.57176	289.675		1.95222	yes
VAH286_4px_14	342	15.3	398000	10900	0.116	0.0109	1240	56.7	191	8	0.00625	0.00291	581	27.6	38.5	1.53		111	291	0.0568	0.007	0.008		3.30491	12.6248	0.766	11.3154	0.52783	233.212	213.148		6.59506		1.88219	12.0474	0.569515	9.92368		3.30491	12.6248	1.75588	9.92368		291.469	246.814		8.34308	yes
VAH286_4px_15	388	18.2	398000	14000	0.109	0.00912	1040	38.6	204	10.5	0.00821	0.00302	576	25.3	32	1.33		187	441	0.0158	0.012	0.012		3.57849	8.84771	0.76	9.01	0.60132	228.472	159.308		7.14101		2.19855	7.97677	0.61438	9.50783		3.57849	8.84771	1.62766	9.50783		375.642	162.937		1.68944	yes
VAH286_4px_16	360	19.2	398000	14900	0.098	0.0106	1410	70.3	206	9.94	0.00461	0.00305	584	28.4	34.9	1.21		152	382	0.0282	0.013	0.01		5.09766	8.16787	0.809	11.495	0.75496	86.2769	149.089		10.1726		2.73079	7.28735	0.535694	10.8002		5.09766	8.16787	1.86674	10.8002		124.454	114.126		3.48972	yes
VAH286_4px_17	381	15	397000	13500	0.122	0.00976	2880	135	271	12.8	0.00751	0.00353	159	7.51	23.3	0.976		49.4	111	0.0088	0.029	0.004		18.4106	9.23255	0.507	18.2989	0.55107	151.865	42.0739		36.7391		25.6055	16.2797	1.3908	19.5021		18.4106	9.23255	0.719011	19.5021		224.72	31.7036		4.37154	yes
VAH286_4px_18	499	25.1	397000	12900	0.137	0.0122	2050	100	298	15.8	0.00897	0.00344	475	22.2	49.2	2.58		195	541	0.119	0.03	0.016		6.8399	9.9942	0.674	9.21451	0.6107	217.424	77.797		13.6493		4.26722	7.90415	0.623871	8.64215		6.8399	9.9942	1.6029	8.64215		210.162	97.0201		8.95553	yes
VAH286_4px_19	368	16.2	397000	11300	0.121	0.00916	2850	106	247	8.45	0.00352	0.00225	156	6.06	22.8	0.775		24.7	40.5	0.0057	0.029	0.002		29.7715	12.5171	0.406	22.2234	0.75025	120.595	28.1432		59.41		92.269	34.5061	3.09924	39.9676		29.7715	12.5171	0.322659	39.9676		180.279	26.401		9.65536	yes
VAH286_4px_20	217	10.4	399000	13100	0.0699	0.00692	1320	69.2	125	5.54	0.0056	0.00284	565	27.7	50.8	2.28		95.3	243	0.0702	0.016	0.006		9.47986	10.142	0.79	13.7916	0.92799	62.1748	93.0022		18.9174		6.21454	8.97177	0.655552	12.7138		9.47986	10.142	1.52543	12.7138		177.095	70.8977		14.1182	yes
VAH286_4px_21	340	16.2	398000	12300	0.0972	0.00849	1590	64	198	9.26	0.00448	0.00316	487	24.7	27.9	1.47		119.5	292	0.0269	0.025	0.009		9.94208	8.59146	0.691	9.80345	0.73371	136.849	57.3616		19.8398		6.35149	8.53934	0.638849	10.0036		9.94208	8.59146	1.56532	10.0036		156.802	58.8303		3.88961	yes
VAH286_4px_22	234	13.4	398000	14200	0.0858	0.0082	1750	112	142	7.23	0.0091	0.00477	474	26.8	68.6	3.65		105.2	293	0.0503	0.027	0.008		12.1427	11.1217	0.661	12.7948	0.7457	131.388	57.9036		24.2313		7.99677	8.24737	0.658564	13.8964		12.1427	11.1217	1.51846	13.8964		140.421	60.4798		8.1334	yes
VAH286_4px_23	206	12.4	399000	18600	0.0588	0.00929	1430	85.1	129	7.43	0.00457	0.00519	355	20.1	66.6	4.88		75.7	209	0.0649	0.022	0.007		11.2573	15.9341	0.58	24.8549	0.8551	197.276	104.432		22.4644		8.36769	10.2487	0.74331	17.4318		11.2573	15.9341	1.34533	17.4318		197.888	90.0961		12.5533	yes
VAH286_4px_24	406	19.5	397000	13500	0.175	0.0142	3030	157	246	8.99	0.0131	0.00389	286	13.5	102	4.42		219	593	0.197	0.052	0.017		11.0501	9.33162	0.692	9.46601	0.4442	122.511	50.4327		22.051		7.26816	8.23397	0.657743	9.13744		11.0501	9.33162	1.52035	9.13744		153.619	56.6723		13.9481	yes
VAH286_4px_25	549	29.9	397000	13400	0.231	0.0173	3060	134	346	18.1	0.00472	0.00291	292	14.2	91.3	5.27		211	547	0.325	0.065	0.018		13.2277	6.33182	0.663	8.09252	0.78826	119.504	35.1718		26.3964		9.75855	5.60273	0.737735	6.80744		13.2277	6.33182	1.3555	6.80744		166.464	33.4304		22.3298	yes
VAH286_4px_26	418	15.8	397000	11300	0.151	0.0106	2400	90.5	259	10.6	0.00339	0.00294	404	17.3	79.2	2.64		199	533	0.203	0.04	0.016		10.1379	7.35632	0.763	9.9922	0.4065	78.9584	62.5451		20.2306		6.22542	6.46117	0.614071	7.9509		10.1379	7.35632	1.62848	7.9509		134.861	51.2615		15.8078	yes
VAH286_4px_27	306	12.2	398000	12200	0.137	0.00973	1880	81.1	180	6.81	0.00438	0.003	434	19.5	67.8	2.76		81.6	205	0.0549	0.018	0.007		9.56376	9.38451	0.725	13.1934	0.61489	114.621	81.2108		19.0848		7.11349	8.76447	0.743796	12.2601		9.56376	9.38451	1.34445	12.2601		232.583	64.1571		11.266	yes
VAH286_4px_28	350	14.2	398000	14200	0.0759	0.00709	1670	85.1	196	9.22	0.00241	0.00234	590	23.4	37	1.77		151	384	0.0233	0.01	0.01		4.01749	10.8674	0.848	11.0595	0.8413	33.5216	192.398		8.01704		2.17775	9.81698	0.542068	10.9741		4.01749	10.8674	1.84479	10.9741		174.073	181.887		2.77977	yes
VAH286_4px_29	462	23.3	397000	15500	0.253	0.0247	2780	127	319	14.1	0.00572	0.00304	334	17	74.7	5.86		196	514	0.252	0.047	0.014		12.1155	6.91179	0.66	8.17497	0.6589	132.321	38.6921		24.1769		9.21084	6.14232	0.760252	7.7524		12.1155	6.91179	1.31535	7.7524		191.544	38.8852		22.3941	yes
VAH286_4px_30	701	57.2	396000	12300	0.276	0.0275	3230	167	372	21.7	0.00811	0.00348	176	7.97	69.5	6.01		182	526	0.505	0.096	0.015		22.2826	7.2998	0.575	9.27473	0.73706	101.92	21.2253		44.4656		24.1614	7.27096	1.08432	8.75915		22.2826	7.2998	0.922239	8.75915		158.612	21.4351		42.7289	yes
VAH286_4px_31	238	18.5	399000	14900	0.089	0.0128	1370	68.3	159	8.54	0.00299	0.0027	406	19.2	42.9	2.28		76.2	199	0.069	0.044	0.006		20.9034	7.98613	0.542	14.2045	0.86171	120.88	30.9717		41.7134		23.041	11.3924	1.10226	13.8553		20.9034	7.98613	0.907225	13.8553		171.117	24.7672		17.4425	yes
VAH286_4px_32	341	14.5	398000	12200	0.0968	0.00991	1950	91.5	183	7.62	0.00396	0.0029	501	23.6	41	1.91		97.4	247	0.0247	0.05	0.008		22.1456	13.6809	0.734	12.5459	0.48472	46.4891	34.4228		44.1923		14.1356	14.3313	0.638302	10.8573		22.1456	13.6809	1.56666	10.8573		70.6808	40.6978		3.9639	yes
VAH286_4px_33	262	14.1	398000	13400	0.167	0.0155	2030	205	151	7.06	0.00635	0.00402	355	20.5	88.4	6.85		214	529	0.102	0.06	0.014		16.2268	8.27007	0.7	11.6216	0.90272	79.7533	41.4063		32.3811		10.0931	6.83133	0.622005	9.69256		16.2268	8.27007	1.6077	9.69256		88.5147	35.4186		9.1647	yes
VAH286_4px_34	303	12.9	397000	13600	0.164	0.0122	2930	156	181	10.2	0.00976	0.00298	396	19	114	5.15		247.9	649	0.1313	0.03	0.017		6.73756	6.25887	0.714	7.43322	0.8261	174.918	68.2492		13.445		4.04026	5.57179	0.599663	6.5393		6.73756	6.25887	1.6676	6.5393		184.339	68.003		9.44913	yes
VAH286_4px_35	344	15.4	397000	13300	0.148	0.014	2960	175	181	8.4	0.00637	0.00259	415	19.6	95.9	6.44		245	635	0.1015	0.028	0.016		6.92759	7.13062	0.783	7.95107	0.74286	92.8554	76.9877		13.8243		3.82712	7.51327	0.552446	7.06105		6.92759	7.13062	1.81013	7.06105		116.817	75.1971		7.50225	yes
VAH286_4px_36	476	19.3	397000	11400	0.177	0.0107	2370	121	260	12.1	0.00929	0.00386	425	19.3	69.5	3.22		230	595	0.053	0.033	0.016		8.05294	6.4673	0.755	8.33187	0.794	107.028	66.4112		16.0699		4.44093	5.55768	0.551467	7.40522		8.05294	6.4673	1.81334	7.40522		99.3978	60.4202		4.07413	yes
VAH286_4px_37	362	19.1	398000	17500	0.138	0.015	2030	133	199	9.98	0.00416	0.00399	544	27.5	51.5	3.99		135	361	0.0547	0.043	0.011		13.4751	10.3336	0.665	11.4564	0.74163	116.169	47.4926		26.8901		8.83028	8.29595	0.655302	11.5872		13.4751	10.3336	1.52601	11.5872		124.961	51.1357		6.15019	yes
VAH286_4px_38	419	17.6	397000	12200	0.144	0.013	2540	153	215	10.7	0.00336	0.0029	470	20.6	73	3.82		201	511	0.0649	0.033	0.015		8.30034	6.62019	0.701	8.17314	0.71713	154.362	59.0838		16.5636		5.05937	6.497	0.609538	7.7543		8.30034	6.62019	1.64059	7.7543		159.914	57.54		5.50213	yes
VAH286_4px_39	273	16.2	398000	14100	0.083	0.00914	1810	120	175	9.14	0.0052	0.00288	520	27.4	40.4	2.04		101.7	233	0.0145	0.015	0.007		7.25305	10.5405	0.79	13.744	0.68212	81.1813	120.943		14.4737		4.97688	8.38313	0.686178	11.662		7.25305	10.5405	1.45735	11.662		258.613	94.3233		2.79492	yes
VAH286_4px_40	299	14.7	398000	14000	0.104	0.0119	1810	140	179	8.41	0.00603	0.00315	488	25.9	48.2	4.48		103.1	267	0.0251	0.017	0.008		7.88835	12.7958	0.789	13.3993	0.53618	75.6588	108.675		15.7415		4.96708	11.8413	0.629673	13.1766		7.88835	12.7958	1.58813	13.1766		188.279	105.509		4.23599	yes
VAH286_4px_41	304	13.7	398000	13000	0.073	0.00939	1510	68.7	200	10.8	0.0021	0.00195	572	22.4	39.5	1.66		140	374	0.0173	0.005	0.01		2.03522	9.2087	0.859	10.3724	0.5155	23.7237	363.492		4.06136		0.980012	7.91722	0.481525	9.13999		2.03522	9.2087	2.07673	9.13999		-6.16532	327.965		1.97814	yes
VAH286_4px_42	346	12.7	398000	15700	0.0778	0.00823	1680	74.1	220	8.98	0.00396	0.00292	554	19.5	49.3	1.95		131.3	342	0.0158	0.005	0.01		2.12319	9.93398	0.783	9.42246	0.56807	299.758	284.986		4.2369		1.10038	8.44968	0.518265	10.4565		2.12319	9.93398	1.92952	10.4565		206.411	319.226		1.98058	yes
VAH286_4px_43	325	13.8	398000	13000	0.0869	0.00869	2020	79.7	193	8.69	0.00406	0.00297	510	24.6	50.1	1.74		110.3	266	0.0126	0.013	0.007		6.43276	8.89937	0.715	10.3552	0.75246	181.928	95.2569		12.8368		3.91846	8.32018	0.60914	11.5651		6.43276	8.89937	1.64166	11.5651		205.108	93.6517		2.15721	yes
VAH286_4px_44	232	9.65	398000	11700	0.116	0.00827	1680	75.8	163	6.89	0.00413	0.00262	454	22	46.6	1.79		79.7	214	0.013	0.012	0.006		8.50948	10.7021	0.84	16.5352	0.92403	23.2246	131.113		16.981		4.8756	7.81045	0.572961	11.7288		8.50948	10.7021	1.74532	11.7288		118.56	84.8717		2.96022	yes
VAH286_4px_45	295	12.1	398000	11400	0.0711	0.00925	1430	55.5	190	8.54	0.000711	0.00213	493	18.5	23.3	0.925		112.1	286	0.0071	0.024	0.008		10.0065	11.5417	0.662	11.1003	0.72014	158.431	62.3107		19.9684		6.55821	10.3453	0.655394	10.8549		10.0065	11.5417	1.5258	10.8549		167.782	75.6328		1.12815	yes
VAH286_4px_46	333	15.8	398000	11900	0.0956	0.00869	1290	56.9	213	12.6	0.00213	0.00292	507	24.5	46.4	2.06		166	395	0.0122	0.017	0.012		5.5138	8.74032	0.772	9.21744	0.76086	132.014	107.941		11.003		3.14494	6.7167	0.570377	9.16397		5.5138	8.74032	1.75323	9.16397		177.735	109.219		1.29339	yes
VAH286_4px_47	259	11.6	398000	13000	0.132	0.013	1320	57.2	174	7.97	0.00493	0.00362	506	25.4	62.9	2.39		108	279	0.02	0.017	0.008		8.443	8.41365	0.748	12.5155	0.89823	108.562	90.1105		16.8483		5.11852	9.02553	0.606244	10.9164		8.443	8.41365	1.6495	10.9164		154.041	68.6488		3.33928	yes
VAH286_4px_48	275	15.4	398000	14700	0.125	0.00772	1630	75.6	178	9.26	0.00471	0.00316	472	20.8	42.5	1.47		116	297	0.0102	0.01	0.009		4.46572	10.3975	0.87	17.9847	0.8967	-8.56396	281.411		8.9115		2.56083	8.99153	0.573442	13.1013		4.46572	10.3975	1.74386	13.1013		225.053	155.083		1.47214	yes
VAH286_4px_49	279	13.2	399000	11800	0.115	0.0104	1260	52.7	174	5.82	0.00776	0.00277	496	21.5	40.8	1.87		138	342	0.0098	0.013	0.009		5.90549	8.26323	0.786	10.9181	0.75615	104.882	119.251		11.7846		3.19911	6.83331	0.541717	10.7109		5.90549	8.26323	1.84598	10.7109		118.313	99.2879		1.42462	yes

## Sheet: 04_VAH192B
-------- Please scroll down and right for further information --------																																Lower Intercept Age [Ma] ±2s		88.6	2.9 / 3.9							Isochron Age [Ma] ±95% conf.		90.8	5 / 5.6		86-TW Intercept Age [Ma] ±95% conf.		89.4
VAH192B_30s	n=75 (c. 31s / 25 pixels each)																															MSWD		1.1435								MSWD		1.59			MSWD		1.75911
Critera: Fe_ppm_SQ_m57<7000;Final207_206<1.5																																207Pb/206Pbinitial		0.891308	0.0046698							206Pb/208Pbinitial		0.46695	0.0032272		208Pb/206Pbinitial		2.1341
Pooling channel: Final238_208
	Element concentrations (semi-quantitative data normalized to 100% metal CO3 to obtain fully quantified data)																															Tera-Wasserburg columns										Isochron columns					86-TW (sensu Parrish et al., 2018)
	Mg [ppm]	Int2SE	Ca [ppm]	Int2SE	V [ppm]	Int2SE	Mn [ppm]	Int2SE	Fe [ppm]	Int2SE	Cu [ppm]	Int2SE	Zn [ppm]	Int2SE	Ga [ppm]	Int2SE	Rb [ppm]	Int2SE	Sr [ppm]	Int2SE	Ba [ppm]	Int2SE	Ce [ppm]	Int2SE		207Pb (cps)	208Pb (cps)	Th [ppm]	U [ppm]	Pb [ppm]		238U/206Pb	±2s [%]	207Pb/206Pb	±2s [%]	rho	207Pb-corrected age [Ma]	±2s		206Pbrad [%]		238U/208Pbc	±2s [%]	206Pbt/208Pbc	±2s [%]		238U/206Pb	±2s [%]	208Pbc/206Pbt
ECDFGlobal	3690	48	395000	1240	0.169	0.0212	450	33.7	250	20.3	0.575	0.0446	1.93	0.0493	0.867	0.023	0.00877	0.00194	75.2	1.1	0.33	0.0307	12.1	0.835		1668.54	3934.17	0.0797	0.142	0.355		1.62164	10.5475	0.868416	2.13658	-0.733832	107.041	89.5175		2.23765		0.805314	14.1646	0.496606	1.81178		1.62164	10.5475	2.01367
ECDF0	2050	451	392000	7610	0.582	0.145	6030	1250	414	90	2.92	0.601	1.2	0.166	1.63	0.324	0.00775	0.00369	84.2	9.71	27.5	7.13	187	46.8		43610.6	106102	0.0668	0.015	3.986		0.016464	8.99814	0.89127	2.35346	0.30223	17.4952	9935.5		0.0227182		0.00747994	8.69576	0.454321	2.5642		0.016464	8.99814	2.20109
ECDF1	1730	457	391000	6420	0.407	0.181	7340	1260	464	72.5	2.19	0.798	1.08	0.185	1.5	0.234	0.00437	0.00251	65.1	13	11.3	6.38	165	33		21342.4	51705	0.0518	0.014	1.909		0.0303677	6.96694	0.889908	2.46508	0.276404	345.273	5437.02		0.0419035		0.0142551	6.24813	0.469416	2.93582		0.0303677	6.96694	2.13031
ECDF2	1760	565	392000	13300	0.0658	0.0429	6350	1630	335	98.3	0.859	0.347	0.951	0.19	1.44	0.309	0.000981	0.00136	49.8	8.23	2.07	1.13	155	44.9		7974.95	19457.9	0.116	0.011	0.722		0.064143	11.6117	0.901488	3.83885	0.640056	-1310.53	4914.57		0.088509		0.0291358	9.85553	0.454232	4.51661		0.064143	11.6117	2.20152
ECDF3	1930	488	393000	13500	0.0216	0.0122	5030	1970	226	54.3	0.683	0.2	1.21	0.304	1.1	0.31	0.00136	0.00126	54.4	10.4	0.527	0.23	102	43.9		3596.85	8640.39	0.0508	0.01	0.34		0.11957	5.53552	0.90387	2.71889	0.797986	-842.087	1771.32		0.164991		0.0553523	3.02206	0.462928	3.8353		0.11957	5.53552	2.16016
ECDF4	2290	463	394000	12300	0.014	0.0117	3280	1650	158	39.8	0.579	0.242	1.44	0.202	0.849	0.217	0.000213	0.000426	67.8	8.37	0.307	0.0686	65	40.4		2173.04	5340.2	0.0658	0.009	0.222		0.167875	5.41784	0.891618	3.63888	0.804824	-14.0993	1491.52		0.231646		0.0773004	3.8599	0.460464	3.84358		0.167875	5.41784	2.17172
ECDF5	2770	509	396000	13200	0.025	0.015	520	396	110	25.5	0.374	0.131	1.55	0.201	0.871	0.172	0.00459	0.00239	78.6	13.6	0.312	0.0706	12.8	11.4		1874.92	4596.36	0.0726	0.009	0.186		0.211756	4.00875	0.904372	3.04532	0.668717	-483.802	1065.95		0.292196		0.0953849	2.33117	0.450448	3.07265		0.211756	4.00875	2.22001
ECDF6	2610	460	396000	11500	0.16	0.251	613	470	235	217	0.367	0.191	1.69	0.311	0.768	0.165	0.00318	0.00202	77.1	9.81	0.298	0.0565	9.81	8.26		2156.89	5140.88	0.0828	0.013	0.225		0.246762	5.2902	0.911113	4.6057	0.771206	-635.183	1409.49		0.3405		0.113772	2.02995	0.46106	4.93764		0.246762	5.2902	2.16892
ECDF7	2970	414	395000	9900	0.0389	0.0208	1320	791	121	25.6	0.488	0.18	1.85	0.287	0.745	0.13	bdl	bdl	81.3	9.92	0.332	0.0548	21.6	13.3		1870.34	4396.73	0.0734	0.012	0.191		0.262053	3.96048	0.876251	3.75363	0.68532	428.567	926.048		0.361599		0.124303	1.55936	0.474343	4.10222		0.262053	3.96048	2.10818
ECDF8	3180	437	395000	12600	0.0192	0.0109	548	282	107	19.8	0.294	0.0946	1.59	0.246	0.67	0.144	0.00112	0.00107	70.4	8.39	0.205	0.0344	6.52	2.6		1552.36	3746.9	0.0824	0.011	0.16		0.291035	4.2078	0.889621	3.65918	0.723916	44.1053	857.628		0.401591		0.135955	1.45519	0.467141	4.60925		0.291035	4.2078	2.14068
ECDF9	2970	371	396000	11600	0.0278	0.0213	575	321	110	20.9	0.409	0.148	1.78	0.338	0.726	0.119	0.0038	0.00299	73.7	9.45	0.302	0.0652	8.91	4.21		1553.03	3798.04	0.0898	0.013	0.166		0.321623	4.41759	0.884068	3.9883	0.740988	170.123	828.199		0.443798		0.153295	1.7485	0.47663	4.21323		0.321623	4.41759	2.09806
ECDF10	3920	359	395000	9370	0.0152	0.0104	376	240	85.1	13.6	0.395	0.117	2	0.274	1.03	0.308	0.00177	0.00147	78.9	11.3	0.212	0.0493	8.62	3.43		1485.08	3600	0.1125	0.013	0.155		0.339501	3.66602	0.86559	3.94454	0.806702	561.453	733.164		0.468467		0.160246	1.14927	0.472004	3.55088		0.339501	3.66602	2.11863
ECDF11	3530	368	395000	12000	0.0204	0.0116	565	354	108	19.7	0.328	0.0968	2.29	0.45	0.869	0.179	0.00271	0.00198	84.3	12.2	0.243	0.0571	6.8	2.31		1663.24	3976.82	0.0929	0.015	0.173		0.364648	4.00327	0.893693	4.19592	0.618213	-50.0275	794.787		0.503167		0.173238	1.2994	0.475082	4.0178		0.364648	4.00327	2.1049
ECDF12	3610	343	395000	14100	0.0244	0.0124	187	80.8	81.2	14.4	0.381	0.204	2.06	0.392	0.729	0.177	0.00325	0.00242	78.2	8.42	0.241	0.0773	6.29	1.26		1632.65	3981.63	0.1047	0.016	0.165		0.405155	3.72639	0.88338	3.67514	0.73349	148.05	607.644		0.559062		0.187089	1.27069	0.461772	4.55728		0.405155	3.72639	2.16557
ECDF13	3640	329	395000	8260	0.0212	0.0122	593	291	103	20.7	0.294	0.0878	1.86	0.256	0.871	0.218	0.00284	0.00194	81.5	11.4	0.209	0.0388	7.85	2.09		1410.28	3530.7	0.1115	0.014	0.147		0.409661	3.82935	0.859091	4.269	0.470804	582.32	650.843		0.565279		0.193031	1.07685	0.471198	4.15748		0.409661	3.82935	2.12225
ECDF14	3720	271	395000	11300	0.0327	0.043	385	287	122	52.1	0.381	0.217	2.33	0.489	1.1	0.305	0.00442	0.0059	67.7	7.92	0.262	0.0759	8.53	2.22		1515.49	3748.66	0.1052	0.016	0.162		0.428755	3.17569	0.896611	3.87696	0.526683	-94.8268	630.611		0.591627		0.195886	1.13633	0.456871	3.48973		0.428755	3.17569	2.1888
ECDF15	3710	286	395000	12200	0.0166	0.0119	257	192	72.1	16.1	0.254	0.0815	1.9	0.36	0.951	0.295	0.000318	0.000636	78.7	11.2	0.184	0.0434	6.84	1.96		1344.28	3416.54	0.0926	0.015	0.141		0.443939	5.8039	0.861399	4.09727	0.793156	500.761	582.593		0.612579		0.206379	1.07473	0.464882	5.76089		0.443939	5.8039	2.15108
ECDF16	3770	357	395000	11500	0.0148	0.0105	182	68	74.9	12.4	0.214	0.0636	1.76	0.248	0.551	0.129	0.0017	0.00201	97.9	13	0.203	0.053	4.54	1.34		1256.92	3106.27	0.0565	0.014	0.133		0.453175	3.9952	0.892332	4.69321	0.700459	-17.2467	710.531		0.625323		0.208741	1.0677	0.460619	4.26229		0.453175	3.9952	2.17099
ECDF17	3750	203	395000	12100	0.0605	0.049	246	165	148	68.1	0.55	0.265	2.1	0.326	1.04	0.309	0.00755	0.00672	74.8	8.53	0.367	0.104	8.45	1.76		1432.71	3486.44	0.0733	0.016	0.149		0.454292	4.09215	0.854747	4.33179	0.882289	595.551	591.923		0.626865		0.218549	1.08786	0.481076	4.36526		0.454292	4.09215	2.07867
ECDF18	3590	274	395000	12500	0.0466	0.0543	228	136	131	77.9	0.314	0.172	2.26	0.481	1.04	0.304	0.00168	0.002	74.6	11.6	0.221	0.0602	7.7	2.45		1525.17	3687.84	0.1027	0.018	0.157		0.473625	2.94195	0.874049	4.45365	0.674884	273.905	613.475		0.653542		0.225731	1.0819	0.476603	3.24443		0.473625	2.94195	2.09818
ECDF19	3920	393	395000	10400	0.0273	0.011	208	116	76.1	12.8	0.284	0.0796	1.98	0.356	0.771	0.168	0.00133	0.00149	84.4	11.2	0.212	0.0657	6.66	1.38		1282.81	3084.38	0.083	0.015	0.13		0.501188	5.6677	0.928999	5.24149	0.661434	-593.652	800.333		0.691574		0.231536	1.06357	0.461975	5.58491		0.501188	5.6677	2.16462
ECDF20	3590	260	395000	9370	0.0862	0.109	381	205	139	74.5	0.458	0.206	2.47	0.463	0.971	0.325	0.00337	0.00423	68.9	7.87	0.255	0.0772	8.04	1.79		1266.45	3098.18	0.0959	0.017	0.134		0.520411	4.50017	0.869679	4.48222	0.14956	311.8	557.127		0.7181		0.240891	1.11978	0.462887	4.50588		0.520411	4.50017	2.16035
ECDF21	3670	213	395000	10400	0.121	0.174	175	76.7	128	71.5	0.455	0.18	2.74	0.522	0.803	0.157	0.00235	0.0021	76.1	10.7	0.241	0.0589	6.97	1.36		1550.94	3409.72	0.0774	0.018	0.142		0.548245	3.7411	0.92737	3.99645	0.239363	-516.844	553.258		0.756508		0.246104	1.0855	0.448895	3.96431		0.548245	3.7411	2.22769
ECDF22	3770	304	395000	9830	0.0208	0.0174	240	115	79.3	19.1	0.34	0.2	2.19	0.478	0.783	0.205	0.00404	0.00249	80.7	10.9	0.215	0.0548	5.82	1.99		1167.44	2788.62	0.0543	0.016	0.125		0.535127	3.462	0.912041	4.92457	0.710462	-300.562	666.535		0.738407		0.249671	1.0659	0.466563	3.5137		0.535127	3.462	2.14333
ECDF23	3990	279	395000	8150	0.0168	0.0133	259	137	78.9	14.2	0.261	0.0428	1.93	0.31	0.933	0.231	0.0027	0.00204	74.1	9.69	0.202	0.0551	6.81	1.71		1126.45	2656.83	0.1112	0.015	0.111		0.575867	4.00116	0.914546	3.72787	0.373184	-313.269	472.952		0.794623		0.260477	1.1136	0.452321	4.04203		0.575867	4.00116	2.21082
ECDF24	3850	329	395000	11100	0.0211	0.0161	216	138	94.3	31.3	0.288	0.0699	2.29	0.442	0.867	0.251	0.0016	0.00197	83.3	8.15	0.232	0.0631	6.62	1.97		1314.49	3137.11	0.1055	0.018	0.135		0.554558	4.71193	0.873355	4.27647	0.739796	243.713	504.571		0.765218		0.267503	1.08342	0.482371	4.892		0.554558	4.71193	2.07309
ECDF25	3620	323	395000	10200	0.011	0.011	180	87.4	71.6	11.1	0.279	0.0812	2.07	0.338	0.762	0.182	0.000655	0.000905	72.4	7.93	0.195	0.0467	5.72	1.39		1116.23	2649.26	0.0808	0.015	0.112		0.554682	4.20724	0.863098	4.51568	0.84373	380.226	519.302		0.76539		0.2747	1.05361	0.495239	4.54763		0.554682	4.20724	2.01923
ECDF26	3920	295	395000	9320	0.0198	0.0216	68.1	34.1	67.4	16	0.264	0.065	2.46	0.485	0.681	0.164	0.00141	0.00134	75.7	10.7	0.162	0.0415	5.02	1.21		1120.32	2687.54	0.0624	0.017	0.114		0.623953	3.59086	0.915747	3.65029	0.603111	-303.914	427.667		0.860974		0.284242	1.12819	0.455551	3.95001		0.623953	3.59086	2.19514
ECDF27	4090	289	395000	10800	0.00394	0.00603	136	93.3	66.1	10.6	0.24	0.0451	1.86	0.276	0.696	0.2	0.000635	0.00127	78.3	9.1	0.161	0.034	5.71	1.61		1071.18	2551.17	0.0722	0.016	0.11		0.633511	4.08877	0.899744	4.3096	0.666127	-102.137	475.671		0.874163		0.294265	1.06922	0.464498	4.13493		0.633511	4.08877	2.15286
ECDF28	3700	348	395000	9420	0.0111	0.00869	202	141	72.2	13.1	0.289	0.0875	2.33	0.456	0.989	0.233	0.000859	0.00121	72.6	9.4	0.207	0.0586	6.29	1.46		1039.04	2388.14	0.0879	0.016	0.103		0.644431	4.57808	0.90604	4.22083	0.612126	-176.073	465.324		0.889231		0.299915	1.04897	0.465395	4.85355		0.644431	4.57808	2.14871
ECDF29	3760	230	395000	11100	0.0735	0.114	195	118	102	59.1	0.341	0.0746	2.55	0.324	0.842	0.191	0.00619	0.00424	76.4	11.8	0.243	0.0497	6.34	1.29		1156.6	2788.69	0.0486	0.019	0.119		0.646681	3.93943	0.880444	4.16926	0.687274	127.251	430.432		0.892337		0.306852	1.08742	0.474503	4.20468		0.646681	3.93943	2.10747
ECDF30	4170	311	394000	10200	0.0222	0.0159	127	57.1	78.2	18.6	0.412	0.248	2.01	0.292	0.697	0.159	0.00203	0.00195	80.3	7.92	0.219	0.0565	5.95	1.15		1231.14	2800.8	0.073	0.019	0.12		0.650838	4.0914	0.889073	3.79338	0.76829	26.1592	397.823		0.898072		0.314662	1.04965	0.483472	4.3459		0.650838	4.0914	2.06837
ECDF31	4080	279	395000	11500	0.0203	0.027	141	83.7	87.9	48.4	0.227	0.1	1.54	0.333	0.744	0.172	0.00123	0.00138	81	8.7	0.186	0.0459	5.54	1.4		950.859	2312.97	0.058	0.016	0.096		0.692023	3.34474	0.867093	5.34421	0.697132	263.165	499.329		0.954903		0.320786	1.11893	0.463548	3.59107		0.692023	3.34474	2.15727
ECDF32	4070	309	395000	11300	0.0832	0.131	110	63.7	96.7	67.9	0.341	0.112	2.2	0.38	0.808	0.191	0.00137	0.00153	71.9	9.41	0.155	0.0542	5.73	1.56		1123.98	2662.9	0.0488	0.019	0.114		0.700129	4.58168	0.881732	6.16615	0.778564	103.73	587.798		0.966088		0.327256	1.05592	0.467422	5.32193		0.700129	4.58168	2.13939
ECDF33	3490	411	395000	9630	0.0117	0.00815	262	165	67.2	13.8	0.245	0.0704	2.36	0.445	0.647	0.142	0.00354	0.00271	72.9	9.78	0.2	0.077	4.98	1.25		1048.3	2456.8	0.0578	0.018	0.104		0.709446	4.98759	0.872502	5.107	0.699108	200.016	471.554		0.978944		0.33849	1.04518	0.477118	5.13621		0.709446	4.98759	2.09592
ECDF34	4270	226	394000	6950	0.0147	0.00977	177	116	76.7	20	0.315	0.0858	2.27	0.407	0.769	0.137	0.00104	0.00115	77.4	12.6	0.168	0.049	5.81	1.15		924.526	2067.84	0.0554	0.016	0.091		0.739399	5.39713	0.906908	4.51516	0.531108	-162.372	433.172		1.02028		0.337634	1.04507	0.456632	5.4203		0.739399	5.39713	2.18995
ECDF35	4160	335	394000	14100	0.0146	0.00688	167	120	71.7	17.7	0.316	0.0814	1.92	0.391	0.689	0.158	0.00196	0.00167	75.6	9	0.171	0.0517	5.63	1.4		866.642	2159.2	0.0343	0.017	0.097		0.705664	5.14901	0.844421	5.01733	0.421239	494.02	439.222		0.973725		0.338138	1.0703	0.479177	5.56543		0.705664	5.14901	2.08691
ECDF36	3980	234	395000	11300	0.0185	0.0143	122	70.7	67.1	14.1	0.299	0.0886	2.34	0.573	0.669	0.146	0.00195	0.00201	77.2	9.32	0.166	0.0442	4.48	1.04		944.127	2174.17	0.0398	0.017	0.095		0.725818	2.59767	0.88861	5.19028	0.340536	28.3018	485.589		1.00154		0.354395	1.04355	0.48827	3.09704		0.725818	2.59767	2.04805
ECDF37	4280	297	394000	11700	0.0109	0.00758	116	59.3	70.1	14.2	0.248	0.0564	2.29	0.451	0.82	0.209	0.00036	0.00072	77.9	10.5	0.181	0.0501	4.8	1.08		940.637	2236.69	0.0666	0.018	0.098		0.743205	4.54043	0.860495	4.96587	0.773325	311.047	427.234		1.02553		0.364014	1.0625	0.489789	4.72895		0.743205	4.54043	2.04169
ECDF38	3850	267	395000	9710	0.016	0.0103	261	131	76.5	15.6	0.266	0.0449	2.45	0.34	0.829	0.174	0.00188	0.00157	78.4	9.59	0.168	0.0397	6.41	1.05		968.222	2333.17	0.061	0.019	0.101		0.774477	3.54329	0.8693	4.44775	0.660609	214.254	374.89		1.06868		0.365162	1.08441	0.471495	4.22453		0.774477	3.54329	2.12091
ECDF39	3720	198	395000	11200	0.0552	0.066	86.1	44.2	99.8	59.7	0.52	0.236	2.75	0.502	0.934	0.156	0.00298	0.00329	66.3	5.91	0.217	0.0592	6.57	1.54		1002.97	2287.6	0.0496	0.019	0.101		0.819339	4.07645	0.927074	5.42804	0.602838	-339.404	489.697		1.13058		0.381142	1.04625	0.465182	4.31805		0.819339	4.07645	2.1497
ECDF40	3950	344	395000	11700	0.019	0.0116	46.1	27.3	61.7	15.1	0.263	0.0659	2.22	0.45	0.682	0.12	bdl	bdl	81.8	10	0.156	0.0383	4.62	1.1		822.675	2020.04	0.0377	0.017	0.087		0.835138	5.08828	0.87733	5.5909	0.785983	126.778	443.871		1.15238		0.382251	1.05531	0.45771	5.50911		0.835138	5.08828	2.18479
ECDF41	3980	343	395000	6750	0.0526	0.0621	79.4	36	81.5	40	0.287	0.0757	2.22	0.491	0.704	0.125	0.00356	0.0042	86.9	13.2	0.16	0.0484	5.12	1.2		955.158	2318.37	0.0456	0.02	0.099		0.856974	6.17647	0.88305	5.69827	0.735608	73.2043	446.168		1.18251		0.390462	1.0704	0.455629	6.17639		0.856974	6.17647	2.19477
ECDF42	4010	343	395000	10100	0.142	0.257	143	115	121	119	0.321	0.0906	2.37	0.441	0.833	0.178	0.00422	0.00316	72.9	9.52	0.175	0.0397	8.37	2.19		977.965	2303.31	0.0596	0.02	0.098		0.841574	4.71169	0.867498	5.45025	0.469938	213.324	420.995		1.16126		0.406804	1.0707	0.483385	4.74353		0.841574	4.71169	2.06874
ECDF43	4120	390	395000	9680	0.0124	0.00797	71.4	42.7	57.2	8.24	0.275	0.0709	2.24	0.432	0.721	0.144	0.000689	0.000952	75.7	10.1	0.166	0.0443	4.99	1.14		750.103	1771.48	0.0418	0.016	0.077		0.882086	3.8848	0.908889	5.3311	0.301726	-153.316	428.35		1.21717		0.410344	1.06233	0.465197	4.37479		0.882086	3.8848	2.14963
ECDF44	4200	280	394000	9120	0.0117	0.013	97.9	52.6	66.5	21.2	0.219	0.0676	1.92	0.412	0.667	0.169	0.0031	0.00186	87.5	12	0.119	0.0428	4.98	1.53		860.673	1997.57	0.0535	0.018	0.089		0.82833	4.36648	0.833886	5.02365	0.435389	514.92	369.375		1.14299		0.415692	1.05737	0.501844	4.67382		0.82833	4.36648	1.99265
ECDF45	4040	257	395000	8160	0.0244	0.0145	161	92.9	62.5	11.8	0.316	0.0708	1.99	0.293	0.698	0.152	0.0014	0.00157	73	7.81	0.145	0.0392	5.35	1.26		758.578	1764.84	0.0527	0.016	0.073		0.932109	5.04248	0.88342	4.44805	0.692568	64.3145	321.503		1.28619		0.436723	1.09385	0.468532	5.37383		0.932109	5.04248	2.13433
ECDF46	4090	346	395000	7530	0.0612	0.0529	142	104	96	43.5	0.374	0.0684	1.96	0.286	0.805	0.172	0.00169	0.00146	76.2	7.97	0.21	0.0464	6.31	1.71		990.965	2357.32	0.0667	0.023	0.103		0.89625	5.12787	0.853244	5.07685	0.742618	318.502	358.972		1.23671		0.444011	1.09528	0.49541	4.95703		0.89625	5.12787	2.01853
ECDF47	4060	371	395000	11500	0.0635	0.104	124	90.9	77.4	25.8	0.242	0.0585	1.77	0.383	0.837	0.196	0.0024	0.00197	73.7	7.36	0.174	0.0517	5.83	1.99		776.839	1865.21	0.0572	0.019	0.084		0.914428	6.72427	0.894165	6.91707	0.591353	-23.8626	518.7		1.26179		0.443165	1.0608	0.484636	7.55344		0.914428	6.72427	2.0634
ECDF48	4500	263	394000	12500	0.0852	0.0918	189	146	219	283	0.324	0.0914	2.08	0.457	0.729	0.145	0.0369	0.0631	76.6	8.48	0.153	0.0451	8.13	2.14		976.429	2349.37	0.0327	0.017	0.071		0.986279	5.15177	0.874304	5.3897	0.755335	130.565	361.075		1.36094		0.473587	1.08031	0.480175	5.48172		0.986279	5.15177	2.08257
ECDF49	4170	310	394000	13100	0.364	0.484	116	77.6	261	270	0.517	0.323	2.44	0.518	0.856	0.185	0.0288	0.0441	73.8	7.84	0.202	0.0596	6.67	1.77		1147.19	2706.63	0.0618	0.029	0.119		1.02212	5.42369	0.897814	6.1612	0.765621	-48.6736	416.49		1.41039		0.487206	1.07512	0.476661	6.31712		1.02212	5.42369	2.09793
ECDF50	4030	282	395000	9580	0.00955	0.0052	61.3	34.6	57.1	9.82	0.295	0.0864	2.09	0.354	0.883	0.181	0.00318	0.00215	69.6	6.94	0.153	0.0556	5.48	1.54		762.583	1845.07	0.0576	0.019	0.079		1.01692	3.99374	0.890833	5.5474	0.763001	3.55904	372.13		1.40322		0.489784	1.05894	0.481635	4.66027		1.01692	3.99374	2.07626
ECDF51	3750	310	395000	8000	0.011	0.00731	91.9	37.3	67.6	13.4	0.285	0.0632	2.29	0.293	0.798	0.13	0.0025	0.00191	65.3	7.17	0.195	0.0358	5.06	0.944		850.671	1976.07	0.0485	0.021	0.085		1.03287	6.19606	0.864621	6.54711	0.879399	195.002	410.934		1.42523		0.501997	1.08349	0.486022	6.75875		1.03287	6.19606	2.05752
ECDF52	4040	311	395000	9960	0.115	0.177	96	64.8	113	96	0.354	0.138	2.06	0.41	0.823	0.16	0.00383	0.00384	77.1	6.61	0.202	0.0501	6.65	1.34		964.001	2224.75	0.046	0.025	0.095		1.08202	4.63133	0.88741	5.54227	0.475313	27.4382	347.173		1.49304		0.525543	1.13771	0.485707	4.81104		1.08202	4.63133	2.05885
ECDF53	4210	295	394000	7010	0.00626	0.0102	87.9	42	63.8	10.7	0.266	0.0662	1.74	0.278	0.603	0.115	0.00219	0.00173	73.4	7.98	0.143	0.0472	4.79	1.23		627.38	1469.67	0.0402	0.017	0.063		1.10244	4.75269	0.876954	4.45672	0.595231	98.7735	269.394		1.52122		0.546333	1.10422	0.495569	5.37878		1.10244	4.75269	2.01788
ECDF54	4230	299	394000	10100	0.209	0.34	250	140	224	196	0.329	0.156	1.94	0.454	0.723	0.138	0.00913	0.00912	74	5.29	0.183	0.0711	5.57	1.45		877.351	2064.04	0.0604	0.025	0.087		1.20488	5.94752	0.887281	4.98663	0.665236	25.4549	280.828		1.66258		0.563244	1.10458	0.467468	5.35612		1.20488	5.94752	2.13918
ECDF55	4060	242	395000	11100	0.0412	0.0297	115	89.5	70.5	17.8	0.372	0.104	1.95	0.245	0.931	0.168	0.00486	0.00393	80	10.7	0.2	0.0701	6.37	1.46		766.78	1851.2	0.0507	0.024	0.081		1.21767	5.3006	0.876026	5.03262	0.824996	95.2258	274.83		1.68022		0.569475	1.11579	0.467678	5.54838		1.21767	5.3006	2.13823
ECDF56	4190	351	394000	11000	0.0279	0.0207	111	49.4	77.4	20.1	0.393	0.167	1.86	0.296	0.822	0.142	0.00291	0.00216	71.6	5.89	0.257	0.0931	6.61	1.53		851.128	2037.4	0.0713	0.027	0.089		1.28395	3.5813	0.894701	4.75441	0.547725	-20.1751	254.773		1.77169		0.60882	1.16634	0.474177	3.87283		1.28395	3.5813	2.10892
ECDF57	4140	364	394000	15200	0.102	0.128	130	71.7	135	108	0.341	0.0929	2.01	0.43	0.871	0.181	0.00563	0.00895	77.4	7.69	0.198	0.0693	6	1.48		1097.64	2545.78	0.0515	0.035	0.111		1.26847	5.98245	0.868056	4.25652	0.52089	138.759	220.683		1.75032		0.632526	1.18657	0.498654	5.56359		1.26847	5.98245	2.0054
ECDF58	4240	385	394000	9810	0.0129	0.0103	83	41.3	65.5	11.3	0.271	0.0526	1.65	0.302	0.817	0.176	0.00308	0.00221	76.4	7.3	0.179	0.0438	6.18	1.58		540.855	1377.58	0.038	0.02	0.062		1.31781	6.41494	0.852134	5.61906	0.438757	224.014	272.199		1.81841		0.672707	1.14438	0.510472	6.44247		1.31781	6.41494	1.95897
ECDF59	4470	342	394000	14500	0.024	0.032	60.2	39.7	63.1	15.1	0.221	0.0435	1.68	0.235	1.04	0.178	0.00117	0.00177	70.8	6.3	0.171	0.044	7.11	1.68		640.068	1496.73	0.0595	0.025	0.074		1.38753	5.28733	0.853914	4.87682	0.743468	203.313	225.571		1.91461		0.682864	1.20343	0.492145	5.38698		1.38753	5.28733	2.03192
ECDF60	4320	399	394000	10100	0.0159	0.0123	75.5	44.1	70.7	16.4	0.251	0.0645	1.72	0.344	0.82	0.165	0.00153	0.00198	78.5	7.53	0.171	0.0555	6.97	1.59		634.494	1482.02	0.0438	0.024	0.066		1.47473	6.1274	0.880373	6.54539	0.491829	56.3757	297.151		2.03494		0.719916	1.20618	0.488167	6.42395		1.47473	6.1274	2.04848
ECDF61	4250	409	394000	9490	0.0562	0.0628	135	88.3	88.6	40.1	0.299	0.112	1.86	0.377	0.905	0.203	0.00246	0.00252	70.8	7.88	0.175	0.0688	6.87	1.54		756.4	1861.59	0.0615	0.032	0.082		1.67801	5.48802	0.890141	5.11386	0.473342	5.30127	207.857		2.31544		0.753611	1.30632	0.449109	5.18507		1.67801	5.48802	2.22663
ECDF62	4190	425	394000	12100	0.0468	0.0345	161	75.7	94.2	26.4	0.273	0.0782	1.64	0.283	0.68	0.17	0.00149	0.00142	74.3	9.06	0.249	0.0798	5.83	1.85		690.356	1638.38	0.0397	0.03	0.072		1.66496	5.89705	0.840186	6.69315	0.650998	231.299	252.539		2.29744		0.848569	1.68655	0.509662	5.83852		1.66496	5.89705	1.96208
ECDF63	4620	321	394000	10400	0.42	0.525	125	67.8	193	192	0.393	0.238	1.67	0.388	0.824	0.205	0.0129	0.0179	74.9	7.95	0.199	0.104	7.49	1.56		1219.93	3313.52	0.0578	0.068	0.139		2.08726	7.0538	0.939626	6.34308	0.690781	-178.323	223.344		2.88015		0.958241	1.45561	0.45909	7.13014		2.08726	7.0538	2.17822
ECDF64	4110	320	394000	12300	0.101	0.0969	130	67.1	203	150	0.457	0.218	1.58	0.277	0.734	0.18	0.00522	0.0036	71.4	5.15	0.208	0.0721	6.93	1.73		1108.56	2731.17	0.0651	0.062	0.115		2.13336	4.86359	0.835446	4.64994	0.587725	197.598	137.192		2.94377		1.07197	2.30884	0.502478	4.4322		2.13336	4.86359	1.99014
ECDF65	4080	404	394000	11900	0.214	0.227	273	142	148	61.2	0.442	0.14	2.5	1.13	0.87	0.201	0.0347	0.0465	73.1	8.66	0.385	0.106	7.12	1.84		1162.85	3684.42	0.0653	0.114	0.164		2.82776	7.0347	0.87849	4.22978	0.430608	34.5071	100.633		3.90194		1.40067	3.66436	0.495329	4.88821		2.82776	7.0347	2.01886
ECDF66	4160	382	394000	7010	0.619	0.42	531	207	725	411	0.645	0.331	1.95	0.714	0.843	0.222	0.0251	0.0269	70.7	8.08	0.302	0.0942	7.17	1.71		1641.15	3862.29	0.0746	0.191	0.203		3.60019	10.8961	0.801881	7.38034	0.539202	187.544	124.86		4.9678		1.9135	6.15995	0.5315	8.24644		3.60019	10.8961	1.88147
ECDF67	3480	396	395000	10400	0.523	0.277	453	125	592	203	0.6	0.188	1.69	0.334	1.44	0.289	0.0211	0.0143	74.5	9.22	0.291	0.0591	12.3	3.84		2646.14	6218.76	0.2222	0.447	0.259		6.56826	5.00234	0.806385	4.0559	0.183791	98.0845	38.1984		9.06335		3.56535	6.18804	0.542816	3.62886		6.56826	5.00234	1.84224
ECDF68	2850	428	395000	11300	0.842	0.449	831	236	1070	310	0.831	0.323	1.7	0.38	1.32	0.175	0.0125	0.00713	77.3	8.89	0.411	0.0964	17.6	5.67		2990.57	6785.87	0.2396	0.992	0.318		11.2997	7.83031	0.757596	3.55053	-0.0658024	89.8088	19.4719		15.5921		6.60176	7.93894	0.584244	3.91316		11.2997	7.83031	1.71161
ECDF69	2070	381	395000	7390	0.82	0.343	1350	265	1260	259	0.659	0.278	1.3	0.246	1.13	0.2	0.00917	0.00323	68.6	8.33	0.381	0.0603	33.6	8.35		2274.05	5351.97	0.1841	1.363	0.25		18.2552	5.77935	0.664548	4.18371	0.29767	94.2521	12.7894		25.1899		11.8282	5.77158	0.647932	4.22805		18.2552	5.77935	1.54337
ECDF70	1790	332	395000	9630	0.451	0.194	1610	243	1290	193	0.333	0.153	0.637	0.186	1.17	0.202	0.00322	0.00211	65.9	10.4	0.271	0.0424	43.1	13.3		1863.64	4435.48	0.2197	1.732	0.215		25.0141	3.62426	0.583617	3.62224	0.405575	93.3391	7.26958		34.5162		18.1288	3.4157	0.724745	3.36659		25.0141	3.62426	1.37979
ECDF71	1800	327	395000	8650	0.834	0.327	1660	177	1630	187	0.839	0.364	0.915	0.253	1.07	0.176	0.00703	0.00317	70.5	9.56	0.345	0.0668	37.9	7.68		2169.72	4942.56	0.2018	2.792	0.264		30.0272	4.36352	0.510369	3.54715	0.499889	96.2513	6.21138		41.4336		24.8801	4.00594	0.828587	3.68615		30.0272	4.36352	1.20687
ECDF72	1980	312	395000	7710	0.828	0.294	1720	233	1480	132	0.502	0.227	0.701	0.205	1	0.155	0.00757	0.00294	72.5	12	0.26	0.0291	42.5	10		1844.95	4350.05	0.1939	3.162	0.231		36.6011	4.92331	0.473398	4.72353	0.493416	86.6718	6.29155		50.5048		33.8362	2.30366	0.924458	4.28451		36.6011	4.92331	1.08171
ECDF73	1990	360	395000	12100	1.04	0.361	1560	177	1600	153	0.684	0.352	0.652	0.163	1	0.183	0.00724	0.00417	62.7	7.77	0.348	0.0705	42.2	8.5		1899.66	4230.42	0.1778	4.06	0.23		43.117	4.13937	0.423972	4.5641	0.524003	82.2949	4.81081		59.4958		47.0575	2.98443	1.09139	5.17081		43.117	4.13937	0.916261
ECDF74	2490	279	395000	8970	1.29	0.377	1270	116	1560	137	0.523	0.221	0.747	0.16	0.821	0.0914	0.00425	0.00221	80.4	12	0.279	0.0533	37.6	6.2		1634.36	3398.2	0.2018	6.377	0.242		52.1723	5.38426	0.297409	9.20821	-0.209656	86.4108	6.10055		71.9911		87.5275	12.9933	1.67766	11.0412		52.1723	5.38426	0.596068
[truncated: 10 more columns]

## Sheet: 04_VAH192A_rim
-------- Please scroll down and right for further information --------																																		Lower Intercept Age [Ma] ±2s		79.4	1.5 / 2.7							Isochron Age [Ma] ±2s		79.4	2.1 / 3.0		86-TW Intercept Age [Ma] ±95% conf.
VAH192A_high V	n=15 (c. 58s / 46 pixels each)																																	MSWD		1.32546								MSWD		0.946342			MSWD
Critera: Ca43_CPS>8000000;Fe_ppm_m57<1500;V_ppm_SQ_m51>0.2;Pb206_CPS>0;Pb207_CPS>0;Pb208_CPS>0																																		207Pb/206Pbinitial		0.856404	0.024259							206Pb/208Pbinitial		0.479484	0.0157076		208Pb/206Pbinitial
Pooling channel: Final238_208
	Element concentrations (semi-quantitative data normalized to 100% metal CO3 to obtain fully quantified data)																																	Tera-Wasserburg columns										Isochron columns					86-TW (sensu Parrish et al., 2018)
	Mg [ppm]	Int2SE	Ca [ppm]	Int2SE	V [ppm]	Int2SE	Mn [ppm]	Int2SE	Fe [ppm]	Int2SE	Cu [ppm]	Int2SE	Zn [ppm]	Int2SE	Ga [ppm]	Int2SE	Rb [ppm]	Int2SE	Sr [ppm]	Int2SE	Ba [ppm]	Int2SE	Ce [ppm]	Int2SE		207Pb (cps)	208Pb (cps)	Th [ppm]	U [ppm]	Pb [ppm]		238U/206Pb	±2s [%]	207Pb/206Pb	±2s [%]	rho	207Pb-corrected age [Ma]	±2s		206Pbrad [%]		238U/208Pbc	±2s [%]	206Pbt/208Pbc	±2s [%]		238U/206Pb	±2s [%]	208Pbc/206Pbt
ECDFGlobal	1080	52.6	398000	1880	11.3	1.24	1020	62	553	23.4	0.313	0.0358	1.12	0.0649	1.01	0.03	0.0232	0.00396	67.4	1.96	0.69	0.0492	61.1	2.36		601.202	1249.77	0.1709	2.969	0.103		50.3895	4.14138	0.335299	5.93459	-0.671072	81.9077	4.78841		62.3225		152.98	10.4065	3.03594	8.60473		50.3895	4.14138	0.329387
ECDF0	2110	219	396000	7480	3.28	1.34	1260	441	735	115	1.96	0.586	2.73	0.441	1.39	0.233	0.124	0.0459	112	12.8	1.73	0.552	37.3	9.16		1180.36	2921.63	0.0439	0.121	0.147		3.37807	17.996	0.845055	4.06632	0.522366	26.6879	98.4291		4.17805		1.61676	15.702	0.478604	6.99585		3.37807	17.996	2.08941
ECDF1	1480	266	396000	6930	2.1	0.905	2140	645	651	99.1	0.717	0.263	1.82	0.335	1.5	0.227	0.0345	0.021	91.1	12.6	0.784	0.162	78.5	20		958.864	2171.74	0.2588	0.263	0.091		11.0079	8.41996	0.769616	4.96112	0.337847	62.5088	31.9448		13.6148		6.02567	7.75702	0.547393	4.26967		11.0079	8.41996	1.82684
ECDF2	1250	218	397000	7150	2.75	1.33	1670	452	700	99.3	0.759	0.297	1.72	0.445	1.27	0.129	0.0277	0.0164	68.1	5.71	0.737	0.152	69.2	12.8		750.126	1908.34	0.1961	0.504	0.089		18.904	6.52196	0.637232	5.97255	0.40571	91.7792	18.4756		23.3808		12.1683	5.23935	0.643686	5.05369		18.904	6.52196	1.55355
ECDF3	1020	181	397000	7790	1.62	0.552	1670	357	664	103	0.39	0.17	1.14	0.287	1.32	0.131	0.0246	0.0227	66.7	5.19	0.61	0.127	89.7	13.9		680.196	1625.48	0.261	0.864	0.083		30.4357	5.37359	0.53362	5.87415	0.778422	83.9889	10.0192		37.6433		24.5227	4.10265	0.805722	5.24995		30.4357	5.37359	1.24112
ECDF4	1010	164	397000	7350	6.3	2.58	1350	278	669	103	0.417	0.121	1.5	0.295	1.14	0.105	0.0236	0.0181	73.3	6.95	0.634	0.11	69	8.53		786.11	1840.56	0.1993	1.53	0.1		39.7547	4.5421	0.446984	5.57793	0.624704	81.5696	6.61198		49.1692		38.3083	3.4006	0.963618	5.99815		39.7547	4.5421	1.03776
ECDF5	980	153	397000	8380	4.08	1.59	1270	243	597	94.7	0.317	0.107	1.18	0.221	1.05	0.122	0.0276	0.018	58.7	3.64	0.641	0.105	59.9	8.78		702.832	1686.33	0.1655	1.881	0.097		46.8789	8.12245	0.393663	7.5314	0.928262	78.1962	8.24347		57.9805		52.0066	2.92116	1.10938	7.09863		46.8789	8.12245	0.901403
ECDF6	846	149	398000	7200	4.46	1.94	1340	213	609	97.2	0.269	0.101	0.956	0.171	1.01	0.0911	0.0101	0.00404	68.6	8.03	0.55	0.0496	62.1	7.62		500.078	1176.17	0.1736	1.86	0.076		52.3227	5.19348	0.329746	6.16154	0.549496	79.7311	5.29262		64.7135		72.9004	3.21054	1.39328	6.06476		52.3227	5.19348	0.717729
ECDF7	705	111	398000	7490	5.23	1.53	1170	181	575	86.8	0.15	0.0575	1.01	0.218	0.94	0.0668	0.0328	0.0162	56.5	5.32	0.677	0.105	60.7	5.25		516.05	1079.23	0.2027	2.376	0.082		55.0308	5.99553	0.263848	6.10425	0.153489	85.2679	5.66455		68.0629		102.455	3.68838	1.86178	6.80831		55.0308	5.99553	0.537121
ECDF8	1010	160	398000	7770	9.14	3.01	873	142	601	89.9	0.232	0.077	1.08	0.206	0.907	0.0777	0.0135	0.00844	72.7	8.72	0.508	0.064	56.8	5.73		516.032	1031.26	0.155	3.252	0.088		64.0189	5.26572	0.212108	6.45776	0.339633	79.72	4.54883		79.1796		144.021	2.8518	2.24967	6.27353		64.0189	5.26572	0.44451
ECDF9	860	154	398000	7200	9.57	2.77	844	153	513	91.8	0.15	0.0459	0.907	0.165	0.816	0.0653	0.0171	0.00968	66.1	8.13	0.638	0.0966	55.8	5.67		445.817	835.955	0.1483	3.566	0.087		65.2324	5.44322	0.182296	6.22377	0.613262	81.8478	4.66877		80.6804		193.153	2.21963	2.961	5.93662		65.2324	5.44322	0.337724
ECDF10	848	163	398000	4790	9.9	2.97	861	101	449	65.2	0.1	0.0245	0.771	0.0966	0.793	0.0549	0.0108	0.00614	62.6	6.11	0.579	0.073	56.6	3.86		371.099	706.392	0.1834	3.981	0.084		70.7766	4.8773	0.152661	6.0144	0.501042	78.7655	3.97574		87.5376		265	3.07683	3.74418	4.99743		70.7766	4.8773	0.267081
ECDF11	936	180	398000	7590	16	4.05	609	78.1	430	72.3	0.0926	0.0236	0.724	0.117	0.792	0.0525	0.0127	0.0085	56.8	5.75	0.534	0.0754	53.1	4.39		421.999	699.631	0.1637	5.28	0.1		73.5134	3.79456	0.127378	5.54056	0.196721	78.5585	3.07443		90.9225		355.494	2.33056	4.83577	4.4808		73.5134	3.79456	0.206792
ECDF12	948	194	398000	6860	24.6	7.14	574	52.2	375	56.3	0.0972	0.0265	0.782	0.0976	0.779	0.0538	0.0134	0.009	59.8	5.37	0.509	0.0591	57.1	4.93		399.968	572.481	0.1615	6.08	0.101		79.9377	5.64793	0.111343	5.32912	0.825578	73.8524	4.20023		98.8682		505.797	3.1	6.32738	5.57959		79.9377	5.64793	0.158043
ECDF13	1170	225	398000	6700	33.7	8.42	695	82.7	483	77.9	0.0838	0.0297	0.569	0.0856	0.784	0.0612	0.00346	0.00193	58.3	4.8	0.422	0.048	52.9	4.08		386.894	481.093	0.1784	7.767	0.128		75.5386	4.73668	0.0874548	5.40682	0.361325	80.6302	3.83691		93.4272		763.6	5.11196	10.1087	5.85149		75.5386	4.73668	0.0989243
ECDF14	1450	287	398000	8460	61.9	14.7	514	55.6	391	64.1	0.0342	0.0104	0.483	0.0706	0.882	0.0988	0.00602	0.00274	58.4	5.51	0.33	0.0515	69.5	11		421.466	318.481	0.1884	10.882	0.159		79.9234	4.04295	0.0705603	5.98785	0.532377	77.8922	3.16455		98.8505		1756.47	11.2451	21.9769	13.9035		79.9234	4.04295	0.0455024
[truncated: 10 more columns]

## Sheet: 04_VAH192A_center
-------- Please scroll down and right for further information --------																																		Lower Intercept Age [Ma] ±2s		48.9	2.8 / 3.1							Isochron Age [Ma] ±2s		48.9	3 / 3.3		86-TW Intercept Age [Ma] ±95% conf.
VAH192A_low V	n=15 (c. 61s / 49 pixels each)																																	MSWD		1.00366								MSWD		0.974156			MSWD
Critera: Ca43_CPS>8000000;V_ppm_SQ_m51<0.1;Pb206_CPS>0;Pb207_CPS>0;Pb208_CPS>0																																		207Pb/206Pbinitial		0.848328	0.0206094							206Pb/208Pbinitial		0.492017	0.0122314		208Pb/206Pbinitial
Pooling channel: Final238_208
	Element concentrations (semi-quantitative data normalized to 100% metal CO3 to obtain fully quantified data)																																	Tera-Wasserburg columns										Isochron columns					86-TW (sensu Parrish et al., 2018)
	Mg [ppm]	Int2SE	Ca [ppm]	Int2SE	V [ppm]	Int2SE	Mn [ppm]	Int2SE	Fe [ppm]	Int2SE	Cu [ppm]	Int2SE	Zn [ppm]	Int2SE	Ga [ppm]	Int2SE	Rb [ppm]	Int2SE	Sr [ppm]	Int2SE	Ba [ppm]	Int2SE	Ce [ppm]	Int2SE		207Pb (cps)	208Pb (cps)	Th [ppm]	U [ppm]	Pb [ppm]		238U/206Pb	±2s [%]	207Pb/206Pb	±2s [%]	rho	207Pb-corrected age [Ma]	±2s		206Pbrad [%]		238U/208Pbc	±2s [%]	206Pbt/208Pbc	±2s [%]		238U/206Pb	±2s [%]	208Pbc/206Pbt
ECDFGlobal	1930	66.6	397000	1770	0.0273	0.00202	189	9.23	62.6	1.62	0.198	0.0128	1.1	0.0254	0.943	0.029	0.00244	0.000355	72.8	1.9	0.306	0.0107	35.5	2.52		305.283	677.103	0.0073	0.292	0.032		29.4315	6.65263	0.668443	3.92893	-0.0480823	48.982	8.95995		22.2281		20.2979	9.27865	0.689664	3.6094		29.4315	6.65263	1.44998
ECDF0	2760	300	396000	7340	0.0228	0.0106	168	32.6	56.9	6.95	0.242	0.0946	1.38	0.17	1.34	0.303	bdl		96	12.8	0.227	0.0425	73	27.9		518.251	1350.74	0.0035	0.018	0.051		1.40386	14.5802	0.862578	6.2267	0.673499	-81.9195	333.203		1.06026		0.698433	14.2851	0.497508	6.07166		1.40386	14.5802	2.01002
ECDF1	2720	306	396000	7430	0.0201	0.00858	133	32.5	64.2	8.37	0.25	0.0822	1.23	0.124	1.03	0.18	0.00341	0.0024	89.2	11.3	0.277	0.0482	33.1	13.2		401.517	969.727	0.0117	0.041	0.044		3.78074	6.47086	0.827162	6.45742	0.258642	44.8771	120.719		2.85539		1.8377	5.28227	0.486069	5.89824		3.78074	6.47086	2.05732
ECDF2	2630	245	397000	6380	0.0268	0.00634	166	42.3	63	5.65	0.256	0.0572	1.2	0.109	0.858	0.0918	0.000965	0.000821	84.3	7.75	0.297	0.051	25.6	8.34		344.283	817.503	0.0045	0.052	0.034		6.09981	8.91859	0.839269	6.72248	0.698401	11.9266	78.9245		4.60687		3.10207	3.23221	0.508551	6.99868		6.09981	8.91859	1.96637
ECDF3	2490	275	397000	7530	0.0328	0.0109	142	29.9	58.1	5.33	0.241	0.0661	1.19	0.108	0.924	0.137	0.00244	0.00126	84.1	7.62	0.346	0.0489	27.5	12.3		282.998	731.063	0.0026	0.069	0.034		8.09854	5.82815	0.848827	6.61266	0.565109	-0.494587	59.3331		6.1164		4.11355	2.75468	0.507937	6.17737		8.09854	5.82815	1.96875
ECDF4	2230	212	397000	6500	0.0252	0.00763	180	35.4	62	6.69	0.217	0.0523	1.31	0.156	1	0.0903	0.0035	0.00158	78	7.08	0.309	0.0456	34.9	9.1		299.64	759.867	0.0067	0.089	0.032		10.4477	8.6635	0.768644	6.94558	0.369973	61.0838	43.5087		7.8906		5.74343	3.231	0.549732	7.47099		10.4477	8.6635	1.81907
ECDF5	2210	275	397000	7620	0.0253	0.0076	156	31.1	58.5	3.91	0.195	0.0397	1.18	0.105	0.898	0.11	0.00161	0.00116	71.5	6.14	0.302	0.0464	26.6	8.19		235.844	541.025	0.0049	0.105	0.027		14.3179	5.63044	0.73468	7.45048	0.464235	63.5626	32.2623		10.8136		8.119	2.76931	0.567052	5.71059		14.3179	5.63044	1.76351
ECDF6	2230	270	397000	7640	0.0228	0.00764	174	32.3	59.4	5.17	0.185	0.0431	1.08	0.11	1.02	0.141	0.000731	0.000707	72.8	6.43	0.296	0.043	32.3	10.2		287.153	663.248	0.0028	0.156	0.032		17.8102	6.94129	0.746298	5.41685	0.56564	45.9182	20.1172		13.4511		10.2397	2.42896	0.574933	6.80911		17.8102	6.94129	1.73933
ECDF7	1930	192	398000	6000	0.0239	0.00727	174	37	60.3	5.56	0.219	0.0435	1.15	0.0863	0.932	0.107	0.00185	0.00104	73.7	7.62	0.317	0.0472	32.6	9.51		334.742	795.739	0.0099	0.221	0.035		22.5859	6.29824	0.718887	5.90148	0.465715	45.9367	16.4722		17.058		13.5049	2.00739	0.597936	6.65439		22.5859	6.29824	1.67242
ECDF8	1720	203	398000	6270	0.0271	0.00845	187	31.6	61.8	6.42	0.206	0.0578	1.07	0.078	0.949	0.135	0.00211	0.00133	67.9	4.71	0.323	0.0403	36.7	11.4		227.151	594.765	0.0049	0.227	0.027		28.0627	5.84807	0.651634	6.61942	0.374004	56.1501	13.4548		21.1943		17.4838	2.98347	0.623026	5.76147		28.0627	5.84807	1.60507
ECDF9	1720	198	398000	6540	0.026	0.00831	172	33.5	57.7	6.5	0.191	0.0464	1.04	0.0729	0.819	0.0973	0.000594	0.000669	67.7	5.35	0.287	0.0375	30	8.99		243.684	539.29	0.0058	0.28	0.027		33.1455	8.09775	0.617488	9.27497	-0.0136514	55.7937	14.9425		25.033		23.6568	2.46267	0.713726	8.27446		33.1455	8.09775	1.4011
ECDF10	1670	192	398000	7150	0.0306	0.0068	204	35.1	66	5.74	0.16	0.0328	1.09	0.0771	0.938	0.071	0.00215	0.00126	66.2	4.51	0.308	0.0336	36.5	6.85		217.576	522.81	0.0059	0.363	0.026		41.9645	5.20502	0.576522	7.2198	0.639293	51.8996	8.76372		31.6936		31.5874	2.85965	0.752717	5.74267		41.9645	5.20502	1.32852
ECDF11	1380	133	398000	6150	0.0321	0.00696	227	32.3	71.4	6.83	0.174	0.0342	1.02	0.0924	0.877	0.0692	0.00458	0.00158	72.4	6.98	0.34	0.0351	37.9	7.04		255.847	576.716	0.0045	0.578	0.032		50.9089	4.0622	0.506699	6.30517	0.379335	53.7657	5.77255		38.4488		43.6279	2.72602	0.85698	4.58818		50.9089	4.0622	1.16689
ECDF12	1630	240	398000	8600	0.0396	0.00863	236	34.1	66.5	6.15	0.165	0.0275	0.994	0.0701	1.06	0.0947	0.00094	0.0008	59	4.26	0.332	0.0383	47.8	9.57		223.915	511.864	0.0063	0.681	0.029		63.7713	5.07078	0.461638	6.20506	0.759826	48.596	4.55195		48.1631		56.9121	3.25949	0.89244	4.98911		63.7713	5.07078	1.12052
ECDF13	1220	171	398000	6880	0.0339	0.00724	228	38.1	63.8	5.99	0.129	0.0208	1.04	0.0846	0.891	0.072	0.00161	0.000974	57.2	4.66	0.343	0.0301	36.4	7.1		199.231	445.085	0.0062	0.906	0.027		78.4203	5.1624	0.388949	7.05942	0.667097	46.951	3.80602		59.2267		89.4256	3.57613	1.14034	5.83602		78.4203	5.1624	0.876933
ECDF14	1040	135	399000	6160	0.0288	0.00765	204	25.8	55	4.14	0.113	0.0197	0.88	0.0715	0.921	0.0841	0.00218	0.00141	52.5	2.86	0.336	0.0374	40.7	8.31		161.856	310.211	0.0068	1.025	0.022		93.0243	6.00447	0.308318	7.88936	0.280784	46.5282	3.53148		70.2564		150.697	5.94044	1.61997	6.94536		93.0243	6.00447	0.617295
[truncated: 10 more columns]

## Sheet: 04_VAH200
-------- Please scroll down and right for further information --------																																		Lower Intercept Age [Ma] ±2s		69.5	0.76 / 2.1							Isochron Age [Ma] ±2s		69.3	1.1 / 2.2		86-TW Intercept Age [Ma] ±2s
VAH200tr	n=34 (c. 63s / 51 pixels each)																																	MSWD		0.84116								MSWD		0.54928			MSWD
Critera: Cu_ppm_SQ_m63 < 0.1;Th_ppm_m232<0.01;Pb206_CPS>0;Pb207_CPS>0;Pb208_CPS>0																																		207Pb/206Pbinitial		0.927199	0.0302475							206Pb/208Pbinitial		0.436932	0.0149823		208Pb/206Pbinitial
Pooling channel: Final238_208
	Element concentrations (semi-quantitative data normalized to 100% metal CO3 to obtain fully quantified data)																																	Tera-Wasserburg columns										Isochron columns					86-TW (sensu Parrish et al., 2018)
	Mg [ppm]	Int2SE	Ca [ppm]	Int2SE	V [ppm]	Int2SE	Mn [ppm]	Int2SE	Fe [ppm]	Int2SE	Cu [ppm]	Int2SE	Zn [ppm]	Int2SE	Ga [ppm]	Int2SE	Rb [ppm]	Int2SE	Sr [ppm]	Int2SE	Ba [ppm]	Int2SE	Ce [ppm]	Int2SE		207Pb (cps)	208Pb (cps)	Th [ppm]	U [ppm]	Pb [ppm]		238U/206Pb	±2s [%]	207Pb/206Pb	±2s [%]	rho	207Pb-corrected age [Ma]	±2s		206Pbrad [%]		238U/208Pbc	±2s [%]	206Pbt/208Pbc	±2s [%]		238U/206Pb	±2s [%]	208Pbc/206Pbt
ECDFGlobal	2.1	0.0564	400000	1360	bdl		175	2.33	44	0.34	0.0116	0.000914	0.036	0.00279	0.593	0.02	0.000675	0.000132	19.4	0.347	4.58e-05	5.28e-05	45.2	1.49		118.883	267.855	0.0006	0.586	0.012		73.0926	1.8576	0.26354	5.50605	-0.433959	66.1825	2.03092		79.058		548.215	7.3984	7.50028	7.35768		73.0926	1.8576	0.133328
ECDF0	3.24	0.43	400000	8890	0.00226	0.00297	196	15.7	48.4	2.33	0.0582	0.0115	0.116	0.0312	0.757	0.198	0.000817	0.000852	21.3	1.96	0.0187	0.00876	53.8	12		1184.29	2751.06	0.003	0.177	0.116		6.3464	13.9116	0.941039	13.9219	0.675963	-15.969	155.415		6.86436		3.10698	13.0669	0.489566	5.88478		6.3464	13.9116	2.04263
ECDF1	2.74	0.379	400000	8830	0.000148	0.0026	197	17.4	46.6	2.86	0.0595	0.0107	0.102	0.0269	0.956	0.184	bdl		18.3	1.47	bdl		68.6	12.4		783.529	2133.33	0.0021	0.372	0.086		16.0888	9.55267	0.755856	6.20658	-0.114546	77.5787	24.9473		17.4019		8.88543	6.62312	0.552274	8.34424		16.0888	9.55267	1.81069
ECDF2	2.13	0.286	400000	9660	0.00473	0.0039	177	14.2	44	2.03	0.0639	0.0123	0.152	0.0304	0.721	0.137	bdl		17.6	1.21	0.00407	0.00348	51.2	8.94		634.23	1525.31	0.0025	0.531	0.073		25.335	7.56347	0.670604	5.93011	0.54362	73.7933	14.0819		27.4027		15.2868	4.07125	0.603386	5.51662		25.335	7.56347	1.65731
ECDF3	2.13	0.326	400000	7770	bdl		174	13.8	45.1	2.22	0.0542	0.011	0.102	0.0289	0.746	0.119	0.000543	0.000641	18	1.37	0.000511	0.00102	56.9	8.84		429.495	1073.7	0.0014	0.548	0.051		35.3742	6.19607	0.621617	8.65256	0.395707	62.9781	12.3931		38.2613		23.1924	3.27934	0.65563	5.82821		35.3742	6.19607	1.52525
ECDF4	1.95	0.386	400000	8620	0.0039	0.0027	177	14.9	48.2	2.44	0.0283	0.00744	0.0563	0.0202	0.63	0.123	3.11e-05	0.000416	18.5	1.36	0.00166	0.00232	47.9	9.04		348.036	848.404	0.0014	0.588	0.041		41.8176	4.64308	0.530004	7.4059	0.252851	69.2218	8.06159		45.2306		32.2491	2.47711	0.771184	4.77739		41.8176	4.64308	1.29671
ECDF5	2.27	0.399	400000	7320	bdl		176	15.3	44.5	2.52	0.0221	0.00756	0.0609	0.0222	0.526	0.12	bdl		26.2	4.72	0.000502	0.001	42.1	9.48		212.726	540.826	0.001	0.474	0.029		44.4676	8.10336	0.4913	7.24379	0.655948	71.4313	8.55535		48.0968		40.6388	2.06533	0.913897	8.69666		44.4676	8.10336	1.09422
ECDF6	1.83	0.275	400000	6450	bdl		160	14.2	41	1.75	0.0163	0.00638	0.0401	0.016	0.337	0.0846	bdl		35.2	5.67	0.00444	0.00345	27.2	7.3		124.23	322.279	0.0004	0.353	0.017		52.5141	8.09978	0.412692	9.8424	0.495274	71.3941	8.22874		56.8001		50.2045	1.68918	0.956019	7.87507		52.5141	8.09978	1.046
ECDF7	1.64	0.246	400000	8500	bdl		153	11.2	41.6	1.89	0.0114	0.00461	0.0335	0.0155	0.473	0.131	bdl		37.9	5.8	bdl		34.8	9.39		121.928	299.503	0.0004	0.375	0.017		53.3726	5.41586	0.39766	8.78614	0.234244	72.2945	6.36102		57.7286		55.7004	1.53869	1.04361	6.0016		53.3726	5.41586	0.958209
ECDF8	1.57	0.294	400000	7330	bdl		160	13.5	40.7	2.06	0.0206	0.00674	0.0475	0.0201	0.561	0.144	bdl		34.2	5.58	0.00326	0.00315	39.5	10		138.395	318.62	0.0006	0.439	0.019		57.2871	5.28478	0.431361	8.33359	0.655637	63.0999	5.88469		61.9626		64.5328	1.43003	1.12648	5.83276		57.2871	5.28478	0.88772
ECDF9	2.17	0.416	400000	5560	bdl		169	14.3	42.7	2.04	0.0208	0.00808	0.0607	0.0236	0.513	0.12	bdl		31.5	5.31	0.00574	0.00404	38.1	8.83		149.174	320.603	0.0005	0.499	0.019		60.0284	4.51631	0.3693	6.99527	0.0388636	67.738	4.5659		64.9277		71.8391	1.28335	1.19675	5.01126		60.0284	4.51631	0.835596
ECDF10	1.82	0.286	400000	8100	bdl		158	12.1	42.1	1.46	0.00864	0.00483	0.025	0.0128	0.422	0.122	bdl		38.7	5.77	0.00478	0.0037	30.1	8.57		102.134	201.458	0.0003	0.384	0.014		59.734	5.49078	0.344246	8.33587	0.101548	71.1157	5.36898		64.6092		78.7296	1.63903	1.318	6.64177		59.734	5.49078	0.758723
ECDF11	1.82	0.336	400000	9080	bdl		169	15.6	43.1	1.82	0.0153	0.00611	0.05	0.0192	0.598	0.153	bdl		27.6	4.78	0.00343	0.00331	43.4	10.3		113.455	240.63	0.0007	0.509	0.016		64.4446	4.7457	0.311551	6.79804	0.127243	69.6202	4.19192		69.7042		94.673	1.56347	1.46906	5.51229		64.4446	4.7457	0.680707
ECDF12	2.35	0.334	400000	7660	bdl		182	14.4	46	2.74	0.0207	0.0052	0.0979	0.0286	0.575	0.115	0.00133	0.000914	21.6	2.67	bdl		43.6	8.07		93.2582	208.157	0.0004	0.519	0.014		70.5207	4.42471	0.261958	11.8917	0.245139	68.75	4.4774		76.2763		116.106	2.1493	1.64641	6.46355		70.5207	4.42471	0.60738
ECDF13	2	0.282	400000	7230	bdl		162	12.1	42.3	1.75	0.0161	0.00534	0.0364	0.015	0.561	0.131	bdl		24.4	3.4	bdl		44.6	10.3		99.9114	204.417	0.0005	0.619	0.016		72.6415	4.40207	0.239893	9.21482	0.069602	68.9558	3.80311		78.5702		140.117	1.9472	1.92888	5.44682		72.6415	4.40207	0.518436
ECDF14	2.22	0.345	400000	7740	0.00489	0.00274	170	12.4	43.3	1.78	0.0131	0.00506	0.0493	0.0183	0.589	0.106	bdl		21.4	2.47	bdl		47.7	8.74		69.2548	140.43	0.0005	0.5	0.012		76.1427	6.04065	0.235235	10.7529	0.253554	66.2408	4.70054		82.3571		162.946	1.61014	2.14	6.2481		76.1427	6.04065	0.467289
ECDF15	1.87	0.359	400000	9020	0.00136	0.0033	174	14.2	44.2	2.37	0.00697	0.00316	0.0198	0.00929	0.429	0.0994	bdl		27.7	3.96	0.00587	0.00432	34.1	7.23		70.2023	127.893	0.0004	0.554	0.012		74.3462	5.50371	0.208764	11.1722	0.277023	70.4205	4.515		80.4139		196.536	1.6386	2.64353	6.45584		74.3462	5.50371	0.378282
ECDF16	2.2	0.347	400000	7950	bdl		192	13.7	45.4	1.79	0.0116	0.00347	0.041	0.0149	0.706	0.144	0.000693	0.00072	21.1	2.62	bdl		50.4	9.59		69.123	136.586	0.0005	0.715	0.014		78.3365	4.23597	0.167069	9.39273	0.105159	70.711	3.34097		84.73		235.922	1.74958	3.01164	4.94167		78.3365	4.23597	0.332045
ECDF17	2.99	0.456	400000	8530	bdl		207	14.6	47.1	2.49	0.0114	0.00331	0.0336	0.0139	0.637	0.108	bdl		21.7	1.91	bdl		51	8.94		59.0268	108.025	0.0005	0.67	0.013		80.6243	4.88826	0.16043	11.6862	0.0783205	69.3099	3.79004		87.2045		278.265	1.47207	3.45138	6.1855		80.6243	4.88826	0.289739
ECDF18	2.51	0.373	400000	8780	bdl		201	15.6	45.1	1.78	0.00602	0.00324	0.0232	0.0099	0.518	0.11	bdl		22.9	2.24	bdl		39.5	8.03		57.6604	90.1807	0.0004	0.631	0.012		79.2548	4.53593	0.157831	9.21249	0.372341	70.741	3.48006		85.7232		320.541	1.66621	4.04443	5.82412		79.2548	4.53593	0.247253
ECDF19	2.49	0.43	400000	8070	bdl		203	17.7	47.2	1.94	0.00452	0.00272	0.0242	0.0104	0.578	0.115	bdl		21.6	2.04	bdl		42.8	8.17		44.105	69.1535	0.0004	0.59	0.01		85.3758	4.69177	0.131131	13.1462	0.292751	67.9586	3.50716		92.3437		377.063	1.49858	4.41652	6.72834		85.3758	4.69177	0.226423
ECDF20	2.32	0.341	400000	7320	bdl		182	13.4	43.7	2.3	0.00559	0.0033	0.0215	0.0114	0.586	0.106	bdl		18.8	1.23	bdl		43.2	7.59		37.4989	65.8913	0.0004	0.622	0.01		88.4519	4.08746	0.110981	15.0289	0.213122	67.2581	3.06748		95.671		429.502	1.64018	4.85577	6.0272		88.4519	4.08746	0.205941
ECDF21	2.59	0.367	400000	8160	0.000202	0.00295	195	15.9	47	2.05	0.00357	0.00205	0.0125	0.00739	0.606	0.11	bdl		18.6	1.12	bdl		37.5	6.09		28.2993	50.322	0.0003	0.571	0.009		84.026	4.35478	0.0870446	13.003	-0.115863	72.8547	3.30984		90.8838		507.244	1.93579	6.03675	6.07551		84.026	4.35478	0.165652
ECDF22	2.63	0.392	400000	7730	bdl		197	15.9	46.1	2.17	0.00312	0.00186	0.018	0.00811	0.681	0.0894	bdl		18.7	1.05	bdl		50	6.47		33.6839	48.6113	0.0004	0.638	0.009		87.4147	4.30176	0.0996248	12.9029	0.177761	68.9965	3.14722		94.549		607.191	1.64837	6.9461	6.23989		87.4147	4.30176	0.143966
ECDF23	1.72	0.263	400000	8510	bdl		173	13.8	43.9	1.85	0.00136	0.00156	0.00866	0.00652	0.578	0.097	bdl		16.9	0.88	bdl		46	7.92		30.5293	46.9506	0.0003	0.707	0.01		87.0509	4.32472	0.0837473	13.4037	0.429858	70.6078	3.18425		94.1555		693.523	1.43081	7.96687	6.10141		87.0509	4.32472	0.12552
ECDF24	2.08	0.35	400000	7610	bdl		177	12.8	42.7	1.52	0.00419	0.00213	0.0105	0.00805	0.577	0.0856	bdl		17.6	0.837	bdl		44	6.46		30.5971	39.4302	0.0004	0.684	0.01		85.2032	4.20855	0.0901076	15.089	0.230832	71.5911	3.2193		92.1571		787.157	1.53683	9.23859	6.43956		85.2032	4.20855	0.108242
ECDF25	2.07	0.279	400000	7090	0.00275	0.00364	174	10.8	44.5	1.79	0.00307	0.00189	0.0224	0.00862	0.531	0.0957	bdl		17.6	0.77	bdl		36.9	5.93		25.8497	32.1146	0.0002	0.635	0.009		88.8871	4.04337	0.0858388	13.5934	0.33499	68.9839	2.93961		96.1416		920.59	1.505	10.3568	6.55868		88.8871	4.04337	0.0965545
ECDF26	1.99	0.295	400000	8100	0.00101	0.0032	168	11	44.3	2.12	0.0022	0.00197	0.00851	0.00712	0.494	0.0743	bdl		17.4	0.946	bdl		35.5	5.02		24.2811	26.6908	0.0002	0.609	0.009		86.0752	4.32294	0.0794263	16.626	0.378212	71.7695	3.28615		93.1002		1035.35	1.40815	12.0285	6.8166		86.0752	4.32294	0.0831362
ECDF27	1.94	0.238	400000	7380	bdl	0.00315	171	9.75	44.2	1.51	0.00304	0.00181	0.00377	0.00502	0.66	0.104	bdl		16.9	0.735	bdl		51.9	8.09		26.498	28.6543	0.0005	0.771	0.01		90.3747	4.06009	0.0688381	12.0234	0.300645	69.2185	2.87814		97.7507		1189.75	1.57261	13.1646	6.70088		90.3747	4.06009	0.0759614
ECDF28	1.85	0.238	400000	8750	0.000814	0.00288	172	10.7	43.6	2.04	0.00155	0.00179	0.0159	0.00878	0.675	0.115	bdl		16.8	0.668	bdl		49.2	8.14		27.0469	23.1485	0.0004	0.741	0.01		91.0678	3.75652	0.0748681	15.0109	0.413199	68.2129	2.70658		98.5003		1442.68	1.84801	15.8418	7.00589		91.0678	3.75652	0.0631241
ECDF29	2.05	0.283	400000	7540	bdl		174	12.3	44.8	1.96	0.00117	0.00161	0.00652	0.00576	0.563	0.0932	bdl		16.7	0.717	bdl		44.7	7.27		28.6696	19.3826	0.0003	0.718	0.009		91.0181	3.82079	0.0787299	13.6402	0.358508	67.9419	2.7258		98.4465		1713.73	1.81312	18.8285	7.28813		91.0181	3.82079	0.053111
ECDF30	1.71	0.263	400000	7380	bdl		157	7.63	42.6	1.29	0.00273	0.00176	0.00393	0.00469	0.672	0.11	bdl		15.7	0.628	bdl		51.8	8.11		28.2654	18.023	0.0006	0.789	0.01		88.1978	3.32694	0.0680598	13.1081	0.279948	70.9843	2.46503		95.3961		2011.35	1.62871	22.8049	7.07015		88.1978	3.32694	0.0438502
ECDF31	1.61	0.173	400000	8850	bdl		153	7.68	42.3	1.63	0.00143	0.00183	0.00659	0.00551	0.566	0.0971	bdl		15.7	0.502	bdl		44.5	7.81		28.9794	13.825	0.0005	0.762	0.01		91.8638	3.97686	0.0786695	13.6126	0.545579	67.3235	2.79987		99.3613		2519.42	2.5558	27.4256	8.02008		91.8638	3.97686	0.0364623
ECDF32	1.89	0.244	400000	7630	bdl		164	8.58	43.5	1.62	0.00219	0.0018	bdl		0.65	0.0975	bdl		16.2	0.68	bdl		54.7	8.28		29.1369	10.3515	0.0004	0.766	0.01		90.6052	3.95235	0.072916	13.7553	0.379475	68.7163	2.8234		98		3415.49	3.75033	37.6964	8.66032		90.6052	3.95235	0.0265277
ECDF33	1.72	0.212	400000	9740	0.00237	0.00334	159	6.72	41.5	1.38	4.79e-05	0.00141	0.00481	0.00537	0.675	0.12	bdl		16	0.524	bdl		55.8	10.2		30.1838	4.88479	0.0005	0.796	0.01		90.7726	4.39455	0.0713702	13.1955	-0.21768	68.7137	3.10185		98.181		9043.06	17.6225	99.6233	21.5305		90.7726	4.39455	0.0100378
[truncated: 10 more columns]

## Sheet: 05_VAH053-2
-------- Please scroll down and right for further information --------																																Lower Intercept Age [Ma] ±2s		67	15 / 15							Isochron Age [Ma] ±2s		72	15 / 15		86-TW Intercept Age [Ma] ±95% conf.		70
VAH053-2_ROIs																																MSWD		1.33582								MSWD		1.0726			MSWD		1.49803
n=17 regions of interest (ROIs) including 33 to 201 pixels or 59.4 to 361.8s of signal																																207Pb/206Pbinitial		0.830505	0.0227541							206Pb/208Pbinitial		0.49462	0.0140515		208Pb/206Pbinitial		2.00957
	Element concentrations (semi-quantitative data normalized to 100% metal CO3 to obtain fully quantified data)																															Tera-Wasserburg columns										Isochron columns					86-TW (sensu Parrish et al., 2018)
	Mg [ppm]	Int2SE	Ca [ppm]	Int2SE	V [ppm]	Int2SE	Mn [ppm]	Int2SE	Fe [ppm]	Int2SE	Cu [ppm]	Int2SE	Zn [ppm]	Int2SE	Ga [ppm]	Int2SE	Rb [ppm]	Int2SE	Sr [ppm]	Int2SE	Ba [ppm]	Int2SE	Ce [ppm]	Int2SE		207Pb (cps)	208Pb (cps)	Th [ppm]	U [ppm]	Pb [ppm]		238U/206Pb	±2s [%]	207Pb/206Pb	±2s [%]	rho	207Pb-corrected age [Ma]	±2s		206Pbrad [%]		238U/208Pbc	±2s [%]	206Pbt/208Pbc	±2s [%]		238U/206Pb	±2s [%]	208Pbc/206Pbt
roi01	109	2.79	398000	9120	0.0533	0.00186	1990	45.8	146	3.51	0.133	0.0354	0.103	0.0168	0.0469	0.00205	0.000978	0.000269	9.88	0.247	0.164	0.00621	1.95	0.0602		174.88	422.558	0.0001	0.021	0.012		6.92768	2.93059	0.781146	3.44985	0.427509	58.3694	40.5472		7.1871		3.63736	3.18727	0.525048	2.91962		6.92768	2.93059	1.90459
roi02	101	2.41	398000	11100	0.0537	0.00245	2010	53.7	144	4.16	0.0707	0.0262	0.0732	0.0117	0.0488	0.00274	0.00112	0.000341	9.87	0.313	0.152	0.00777	1.8	0.0634		168.591	405.097	0.0001	0.021	0.012		6.90725	3.6771	0.770626	3.87648	0.541897	70.9733	43.2091		7.1659		3.69457	3.15098	0.534882	3.42296		6.90725	3.6771	1.86957
Roi03	104	3.83	398000	13800	0.0612	0.00308	2040	71.7	142	5.45	0.0718	0.0321	0.0832	0.0169	0.0448	0.00311	0.00104	0.000419	9.72	0.346	0.155	0.00841	1.68	0.0564		174.555	419.511	0.0001	0.02	0.011		6.75012	4.27505	0.746226	4.31725	0.482172	102.053	46.0741		7.00289		3.77311	3.619	0.55897	4.26134		6.75012	4.27505	1.78901
roi04	108	4.15	398000	16700	0.0631	0.00477	2130	80.5	156	6.96	0.0865	0.0485	0.0791	0.0182	0.0458	0.00381	0.000575	0.000392	10.4	0.533	0.168	0.0108	1.73	0.0715		177.918	411.21	0.0002	0.026	0.013		7.97622	5.23584	0.771899	4.78017	0.539178	60.1879	43.6042		8.27491		4.40798	5.34173	0.55264	4.13292		7.97622	5.23584	1.80949
roi05	112	2.93	398000	10100	0.081	0.00349	2070	48.6	157	4.76	0.0474	0.0202	0.0741	0.00866	0.0521	0.00229	0.00156	0.000348	9.62	0.289	0.143	0.0059	1.9	0.0532		189.415	459.229	0.0002	0.027	0.013		8.239	2.69739	0.775133	3.37161	0.515125	55.0685	33.3697		8.54752		4.40395	2.44407	0.534525	3.07092		8.239	2.69739	1.87082
roi06	131	3.55	398000	8870	0.128	0.00419	2370	52.6	181	5.55	0.0168	0.00675	0.0595	0.00503	0.0519	0.00246	0.00161	0.000361	10	0.306	0.131	0.00643	1.78	0.0442		188.421	456.489	0.0003	0.039	0.013		11.1638	2.74079	0.734859	3.41586	0.530862	70.1448	23.5187		11.5819		6.27997	2.75278	0.56253	3.08533		11.1638	2.74079	1.77768
roi07	125	2.97	398000	8160	0.112	0.00324	2010	53	170	4.23	0.12	0.0324	0.108	0.016	0.0437	0.00184	0.00107	0.000281	10.9	0.345	0.138	0.00583	1.56	0.0386		211.433	494.138	0.0002	0.036	0.014		9.63997	2.79721	0.746922	3.22284	0.340832	70.9846	26.7311		10.001		5.45419	2.72173	0.565789	2.85926		9.63997	2.79721	1.76744
roi08	195	9.53	397000	8560	0.145	0.00529	3060	91.8	241	9.93	0.0474	0.0142	0.0752	0.00903	0.0533	0.0026	0.00217	0.00042	9.93	0.258	0.133	0.00594	1.58	0.0499		159.278	388.487	0.0004	0.042	0.011		13.5923	3.0081	0.697823	3.70379	0.487262	79.8806	19.3448		14.1013		7.98928	3.22759	0.587781	3.28846		13.5923	3.0081	1.70132
roi09	146	4.81	398000	9880	0.149	0.00493	2360	77.2	195	5.77	0.0923	0.0317	0.11	0.0238	0.0487	0.00232	0.00157	0.000375	9.72	0.28	0.126	0.00655	1.66	0.0429		189.785	459.617	0.0003	0.038	0.013		11.4605	3.48667	0.736962	3.72306	0.417665	66.8386	24.3021		11.8896		6.40157	3.55317	0.55858	3.53221		11.4605	3.48667	1.79026
roi10	189	25.9	398000	17700	0.143	0.00873	2600	150	230	23.3	0.0333	0.0216	0.0774	0.0235	0.0453	0.00429	0.00123	0.000674	9.58	0.518	0.111	0.0147	1.39	0.116		161.375	362.441	0.0003	0.046	0.01		16.208	9.28887	0.76922	7.56338	-0.0529264	31.0213	31.3854		16.8149		10.0258	11.6058	0.618572	6.7578		16.208	9.28887	1.61663
roi11	204	14.3	397000	9350	0.0381	0.00606	3160	196	333	21.1	1.1	0.257	0.702	0.157	0.0572	0.0043	0.000296	0.000265	9.21	0.468	0.0343	0.00892	1.87	0.176		213.454	507.662	0.0008	0.01	0.007		5.26532	19.8844	0.784379	5.63128	0.359994	71.7182	77.3534		5.46249		2.78679	20.0767	0.529273	5.76599		5.26532	19.8844	1.88938
roi12	214	8.91	397000	10400	0.0412	0.00397	3600	115	382	16.2	0.00425	0.00235	0.0168	0.00459	0.0926	0.00609	0.000538	0.000343	17.4	0.582	0.0146	0.00365	3.46	0.199		48.4487	121.244	0.0005	0.034	0.004		27.123	7.08423	0.589084	8.51427	0.468152	72.8648	16.6211		28.1386		18.3842	7.32017	0.677811	7.76971		27.123	7.08423	1.47534
roi13	151	4.92	398000	10100	0.19	0.00926	2580	83.2	210	7.69	0.0323	0.0151	0.0922	0.0214	0.0543	0.00379	0.00116	0.000407	10.4	0.364	0.128	0.00991	1.76	0.0703		181.708	435.905	0.0005	0.046	0.012		13.4766	4.32142	0.721719	4.49683	0.53427	66.1038	23.1327		13.9812		7.98077	4.0475	0.592197	3.53323		13.4766	4.32142	1.68863
roi14	116	4.4	398000	11900	0.0342	0.00376	2310	83.9	194	11.7	0.0243	0.0194	0.0241	0.0115	0.113	0.009	0.000498	0.000471	15.2	0.438	0.00963	0.00428	4.04	0.139		55.1026	107.054	0.0005	0.007	0.003		7.5448	14.4981	0.875758	14.1865	0.420309	-49.4187	138.755		7.82732		4.96335	12.4334	0.657851	15.6923		7.5448	14.4981	1.5201
roi15	224	12.7	396000	11900	0.0235	0.00434	4180	341	403	24.2	0.14	0.0562	0.116	0.0399	0.0545	0.00471	bdl		8.56	0.31	0.00353	0.0023	1.45	0.158		35.4336	89.78	0.0004	0.004	0.002		7.0795	18.3695	0.875463	15.5466	0.893304	-52.3322	161.628		7.34461		3.77361	18.8238	0.533034	16.2736		7.0795	18.3695	1.87605
roi16	214	6.49	397000	6850	0.0325	0.00247	3370	125	379	13.9	0.0699	0.0271	0.0517	0.0174	0.0933	0.00501	0.000618	0.00028	16	0.41	0.0114	0.00297	3.41	0.164		55.9033	136.781	0.0008	0.032	0.004		23.963	10.4167	0.650227	7.74742	0.171712	61.6221	19.2655		24.8603		16.5333	13.5081	0.689952	8.20495		23.963	10.4167	1.44938
roi17	169	11.5	398000	10800	0.0303	0.00611	2800	258	290	22	0.0464	0.0212	0.0399	0.0132	0.0611	0.00637	0.000132	0.000301	11.7	0.879	0.0304	0.0114	2.01	0.219		63.3453	139.554	0.0004	0.013	0.004		13.3985	12.1193	0.782621	11.0101	0.588665	29.3229	54.396		13.9003		7.46201	12.1317	0.556927	9.63542		13.3985	12.1193	1.79557
[truncated: 10 more columns]

[truncated: 7 more sheets: 06_VAH081, 05_VAH288, 07_VAH096, 08_VAH082, 09_VAH287, 10_VAH235, 10_VAH130]
